# Supplementary material for: Mining of Thousands of Prokaryotic Genomes Reveals High Abundance of Prophages with a Strictly Narrow Host Range
Source: mSystems. 2022 Jul 26;7(4):e00326-22. doi: 10.1128/msystems.00326-22 (PMC9426530; doi:10.1128/msystems.00326-22)
Supplement: DATA SET S1 [file msystems.00326-22-s0001.xlsx]

## Sheet: Sheet1
Accession number	Genus	Genome size (Mb)	Number of Prophages
GCA_000018105	Acaryochloris	8.36	0
GCA_000196455	Acetoanaerobium	2.72	3
GCA_003323795	Acetobacter	2.94	6
GCA_002549835	Acetobacter	4.14	6
GCA_003391275	Acetobacter	3.15	4
GCA_003966365	Acetobacter	3.21	4
GCA_002202135	Acetobacter	3.41	4
GCA_001499615	Acetobacter	3.97	4
GCA_002220195	Acetobacter	3.13	4
GCA_001183745	Acetobacter	2.81	4
GCA_002173735	Acetobacter	3.29	4
GCA_001628715	Acetobacter	3.11	3
GCA_002173775	Acetobacter	3.28	3
GCA_002456135	Acetobacter	3	3
GCA_000241585	Acetobacter	3.09	3
GCA_002005445	Acetobacter	3.73	3
GCA_001766255	Acetobacter	3.22	3
GCA_000010845	Acetobacter	3.33	2
GCA_000010945	Acetobacter	3.24	2
GCA_000010965	Acetobacter	3.33	2
GCA_001766235	Acetobacter	3	2
GCA_000010925	Acetobacter	3.33	2
GCA_000723785	Acetobacter	3.07	2
GCA_002006565	Acetobacter	3.76	2
GCA_000010905	Acetobacter	3.33	2
GCA_000010885	Acetobacter	3.33	2
GCA_000010825	Acetobacter	3.33	2
GCA_000010865	Acetobacter	3.33	2
GCA_000247605	Acetobacterium	4.04	3
GCA_000144695	Acetohalobium	2.47	0
GCA_000266925	Acetomicrobium	2.16	0
GCA_000953195	Acholeplasma	1.59	2
GCA_900660755	Acholeplasma	1.46	1
GCA_900476025	Acholeplasma	1.5	1
GCA_000018785	Acholeplasma	1.5	1
GCA_900660745	Acholeplasma	1.88	1
GCA_000967915	Acholeplasma	1.88	1
GCA_000968055	Acholeplasma	1.55	0
GCA_001558915	Achromobacter	6.57	4
GCA_001558755	Achromobacter	6.89	3
GCA_000165835	Achromobacter	7.36	3
GCA_900637265	Achromobacter	6.47	3
GCA_001971645	Achromobacter	6.49	3
GCA_001457475	Achromobacter	6.81	3
GCA_000508285	Achromobacter	6.68	3
GCA_001514355	Achromobacter	6.23	3
GCA_000783435	Achromobacter	6.89	3
GCA_003994415	Achromobacter	6.69	3
GCA_900475575	Achromobacter	6.74	3
GCA_003600685	Achromobacter	6.24	2
GCA_002205315	Achromobacter	6.93	2
GCA_002902905	Achromobacter	6.65	2
GCA_001051055	Achromobacter	5.88	1
GCA_002812705	Achromobacter	6.43	1
GCA_900636675	Achromobacter	6.41	1
GCA_003812265	Achromobacter	7.01	1
GCA_002966795	Achromobacter	6.34	1
GCA_001559195	Achromobacter	6.27	1
GCA_000230275	Acidaminococcus	2.49	4
GCA_000025305	Acidaminococcus	2.33	0
GCA_002116695	Acidianus	2.69	3
GCA_003201835	Acidianus	2.95	2
GCA_000213215	Acidianus	2.14	2
GCA_003201765	Acidianus	2.29	0
GCA_003184265	Acidiferrobacter	3.4	3
GCA_001753245	Acidihalobacter	3.57	2
GCA_000144915	Acidilobus	1.5	0
GCA_003431325	Acidilobus	1.54	0
GCA_000023265	Acidimicrobium	2.16	0
GCA_000016725	Acidiphilium	3.94	2
GCA_000202835	Acidiphilium	4.21	1
GCA_001855335	Acidipropionibacterium	3.63	2
GCA_001602115	Acidipropionibacterium	3.7	2
GCA_003956085	Acidipropionibacterium	3.62	2
GCA_900637925	Acidipropionibacterium	3.18	1
GCA_000310065	Acidipropionibacterium	3.66	1
GCA_004011055	Acidipropionibacterium	3.04	1
GCA_001975205	Acidipropionibacterium	3.65	0
GCA_001441165	Acidipropionibacterium	3.65	0
GCA_004011075	Acidipropionibacterium	3.03	0
GCA_003325455	Acidipropionibacterium	3.43	0
GCA_003352165	Acidisphaera	4.04	3
GCA_000021485	Acidithiobacillus	2.98	3
GCA_000221025	Acidithiobacillus	3.23	2
GCA_001650235	Acidithiobacillus	2.98	2
GCA_000175575	Acidithiobacillus	2.98	2
GCA_000214095	Acidithiobacillus	3.21	1
GCA_000020825	Acidithiobacillus	2.89	1
GCA_003966655	Acidithiobacillus	2.92	1
GCA_000022565	Acidobacterium	4.13	2
GCA_000015025	Acidothermus	2.44	0
GCA_002441975	Acidovorax	5.35	6
GCA_000015325	Acidovorax	5.35	5
GCA_002157165	Acidovorax	4.06	3
GCA_001714725	Acidovorax	4.57	2
GCA_000302535	Acidovorax	5.2	2
GCA_002157145	Acidovorax	4.12	1
GCA_002157125	Acidovorax	4.7	1
GCA_003669015	Acidovorax	5.05	1
GCA_000022305	Acidovorax	3.8	1
GCA_002176815	Acidovorax	4.42	1
GCA_000015545	Acidovorax	4.59	1
GCA_002157185	Acidovorax	4.57	1
GCA_000176855	Acidovorax	5.48	0
GCA_000025665	Aciduliprofundum	1.49	1
GCA_000327505	Aciduliprofundum	1.44	0
GCA_000746645	Acinetobacter	4.34	11
GCA_003812205	Acinetobacter	4.17	10
GCA_001896005	Acinetobacter	4.27	9
GCA_003522665	Acinetobacter	4.12	9
GCA_003359395	Acinetobacter	4.18	9
GCA_002902805	Acinetobacter	4.24	8
GCA_003359355	Acinetobacter	4.32	8
GCA_003431865	Acinetobacter	4.31	8
GCA_003010675	Acinetobacter	4.25	7
GCA_004758865	Acinetobacter	4.17	7
GCA_000498375	Acinetobacter	4.18	7
GCA_003812065	Acinetobacter	3.9	7
GCA_003345235	Acinetobacter	4.11	7
GCA_003547115	Acinetobacter	4.28	7
GCA_003181015	Acinetobacter	4.16	7
GCA_003956065	Acinetobacter	4.3	7
GCA_002947415	Acinetobacter	4.18	6
GCA_002082705	Acinetobacter	4.04	6
GCA_003431385	Acinetobacter	4.34	6
GCA_900088705	Acinetobacter	4.04	6
GCA_000189735	Acinetobacter	4.21	6
GCA_000828795	Acinetobacter	4.02	6
GCA_001806365	Acinetobacter	4.09	6
GCA_003051965	Acinetobacter	4.25	6
GCA_001578145	Acinetobacter	4.17	6
GCA_002761575	Acinetobacter	4.1	6
GCA_001026965	Acinetobacter	4.2	6
GCA_003812485	Acinetobacter	4.24	6
GCA_000786735	Acinetobacter	3.95	6
GCA_003264275	Acinetobacter	4.22	6
GCA_004194555	Acinetobacter	3.89	6
GCA_003029495	Acinetobacter	4.18	6
GCA_003359505	Acinetobacter	4.46	6
GCA_001543995	Acinetobacter	4.15	6
GCA_002934965	Acinetobacter	4.17	6
GCA_002762545	Acinetobacter	4.23	6
GCA_000761175	Acinetobacter	3.88	6
GCA_002741415	Acinetobacter	4.03	5
GCA_002158945	Acinetobacter	4.18	5
GCA_002082645	Acinetobacter	4.11	5
GCA_002210065	Acinetobacter	4.13	5
GCA_000226275	Acinetobacter	4.02	5
GCA_001806405	Acinetobacter	4.13	5
GCA_002902885	Acinetobacter	4.08	5
GCA_002012285	Acinetobacter	4.05	5
GCA_001696615	Acinetobacter	3.82	5
GCA_001077655	Acinetobacter	4.19	5
GCA_002082665	Acinetobacter	4.14	5
GCA_001636235	Acinetobacter	4.09	5
GCA_004136355	Acinetobacter	4.06	5
GCA_003010655	Acinetobacter	4.05	5
GCA_004337595	Acinetobacter	3.8	5
GCA_003948085	Acinetobacter	4.1	5
GCA_001399655	Acinetobacter	4.11	5
GCA_002762115	Acinetobacter	4	5
GCA_000069245	Acinetobacter	4.03	5
GCA_000939415	Acinetobacter	4.12	5
GCA_001806485	Acinetobacter	4.08	5
GCA_000963815	Acinetobacter	4.06	5
GCA_003949115	Acinetobacter	4.1	5
GCA_003143895	Acinetobacter	4.01	5
GCA_002996805	Acinetobacter	4.15	5
GCA_003359305	Acinetobacter	4.29	5
GCA_002951295	Acinetobacter	4	5
GCA_003627485	Acinetobacter	4.15	5
GCA_003522705	Acinetobacter	3.85	4
GCA_001077965	Acinetobacter	3.85	4
GCA_002999115	Acinetobacter	4.15	4
GCA_001953195	Acinetobacter	3.61	4
GCA_004768705	Acinetobacter	4.01	4
GCA_000021245	Acinetobacter	4.06	4
GCA_000187205	Acinetobacter	4.15	4
GCA_001806445	Acinetobacter	4.04	4
GCA_002116925	Acinetobacter	3.98	4
GCA_001941765	Acinetobacter	4	4
GCA_001806465	Acinetobacter	4.05	4
GCA_001922205	Acinetobacter	4.16	4
GCA_002082865	Acinetobacter	4.06	4
GCA_002082845	Acinetobacter	3.97	4
GCA_900478145	Acinetobacter	4.04	4
GCA_002082885	Acinetobacter	4.02	4
GCA_002947845	Acinetobacter	4.1	4
GCA_002948925	Acinetobacter	3.87	4
GCA_002999195	Acinetobacter	4.13	4
GCA_001077555	Acinetobacter	3.95	4
GCA_003952705	Acinetobacter	3.59	4
GCA_001806425	Acinetobacter	4.04	4
GCA_001887305	Acinetobacter	4.1	4
GCA_003931775	Acinetobacter	3.94	4
GCA_000188215	Acinetobacter	4.02	4
GCA_002753915	Acinetobacter	4.15	4
GCA_000814345	Acinetobacter	4.06	4
GCA_000830055	Acinetobacter	3.91	4
GCA_003931755	Acinetobacter	3.94	4
GCA_002762095	Acinetobacter	3.97	4
GCA_000695855	Acinetobacter	3.93	4
GCA_003359255	Acinetobacter	4.1	4
GCA_003522785	Acinetobacter	4.15	4
GCA_000419405	Acinetobacter	4.05	4
GCA_001922225	Acinetobacter	4.08	4
GCA_000828935	Acinetobacter	4.19	4
GCA_002082825	Acinetobacter	4.03	4
GCA_001704615	Acinetobacter	3.79	4
GCA_001261895	Acinetobacter	3.82	4
GCA_003812245	Acinetobacter	4.02	4
GCA_001593425	Acinetobacter	4	4
GCA_004028375	Acinetobacter	4	4
GCA_004564115	Acinetobacter	3.93	4
GCA_001922245	Acinetobacter	4.17	4
GCA_002843665	Acinetobacter	4.06	4
GCA_002082625	Acinetobacter	4.07	4
GCA_001514375	Acinetobacter	4.14	4
GCA_001895985	Acinetobacter	4.09	4
GCA_003812225	Acinetobacter	3.95	4
GCA_001696605	Acinetobacter	3.94	3
GCA_001806385	Acinetobacter	4.06	3
GCA_001612555	Acinetobacter	3.68	3
GCA_001077675	Acinetobacter	4.01	3
GCA_001617545	Acinetobacter	3.95	3
GCA_000419425	Acinetobacter	4	3
GCA_004101725	Acinetobacter	3.93	3
GCA_001573125	Acinetobacter	3.91	3
GCA_003522885	Acinetobacter	3.99	3
GCA_002082785	Acinetobacter	4.27	3
GCA_003006035	Acinetobacter	4.23	3
GCA_004792395	Acinetobacter	3.79	3
GCA_001484935	Acinetobacter	4.07	3
GCA_003359275	Acinetobacter	4.09	3
GCA_001908295	Acinetobacter	3.97	3
GCA_002370525	Acinetobacter	4.65	3
GCA_003516005	Acinetobacter	4.08	3
GCA_002082685	Acinetobacter	3.94	3
GCA_002082805	Acinetobacter	3.87	3
GCA_002813045	Acinetobacter	4.51	3
GCA_003359435	Acinetobacter	3.93	3
GCA_002504145	Acinetobacter	3.81	3
GCA_000015425	Acinetobacter	4	3
GCA_004101705	Acinetobacter	3.94	3
GCA_900093475	Acinetobacter	4.13	3
GCA_003296225	Acinetobacter	4.03	3
GCA_002165375	Acinetobacter	3.72	3
GCA_003264295	Acinetobacter	3.97	3
GCA_001902375	Acinetobacter	4.08	3
GCA_001806345	Acinetobacter	4.03	3
GCA_004101685	Acinetobacter	3.94	3
GCA_002762155	Acinetobacter	3.91	3
GCA_002999215	Acinetobacter	3.95	3
GCA_003522845	Acinetobacter	4.07	3
GCA_003591615	Acinetobacter	3.89	3
GCA_000307975	Acinetobacter	3.91	3
GCA_000021145	Acinetobacter	3.76	3
GCA_900683715	Acinetobacter	3.5	3
GCA_003359295	Acinetobacter	3.94	3
GCA_002863745	Acinetobacter	4.09	3
GCA_000746605	Acinetobacter	3.8	3
GCA_004101745	Acinetobacter	3.94	3
GCA_000419385	Acinetobacter	4.04	3
GCA_000302575	Acinetobacter	3.96	3
GCA_000018445	Acinetobacter	4	3
GCA_001573085	Acinetobacter	3.98	3
GCA_003264255	Acinetobacter	3.98	3
GCA_002165345	Acinetobacter	4.56	3
GCA_002082725	Acinetobacter	3.99	2
GCA_900520355	Acinetobacter	3.93	2
GCA_002165305	Acinetobacter	3.96	2
GCA_000186665	Acinetobacter	3.7	2
GCA_003359315	Acinetobacter	4.25	2
GCA_003288775	Acinetobacter	3.91	2
GCA_004797155	Acinetobacter	4.02	2
GCA_002688565	Acinetobacter	3.36	2
GCA_002946595	Acinetobacter	2.95	2
GCA_001573065	Acinetobacter	3.85	2
GCA_002813065	Acinetobacter	3.32	2
GCA_003966675	Acinetobacter	3.57	2
GCA_000196795	Acinetobacter	4.15	2
GCA_002165295	Acinetobacter	3.61	2
GCA_004564095	Acinetobacter	3.96	2
GCA_002082745	Acinetobacter	3.88	2
GCA_003359215	Acinetobacter	3.88	2
GCA_001581975	Acinetobacter	4.07	2
GCA_003258335	Acinetobacter	3.09	2
GCA_000505685	Acinetobacter	3.93	2
GCA_002009115	Acinetobacter	3.98	2
GCA_002950495	Acinetobacter	3.94	2
GCA_001573105	Acinetobacter	3.88	2
GCA_003359225	Acinetobacter	4.31	2
GCA_004295305	Acinetobacter	3.96	2
GCA_002803025	Acinetobacter	3.76	2
GCA_001704115	Acinetobacter	3.74	2
GCA_003812385	Acinetobacter	3.88	2
GCA_001307195	Acinetobacter	3.05	2
GCA_003323815	Acinetobacter	3.44	2
GCA_001932555	Acinetobacter	3.54	1
GCA_002761875	Acinetobacter	3.29	1
GCA_002055515	Acinetobacter	4.11	1
GCA_000046845	Acinetobacter	3.6	1
GCA_001941805	Acinetobacter	3.38	1
GCA_002165245	Acinetobacter	3.38	1
GCA_002076935	Acinetobacter	3.98	1
GCA_003012895	Acinetobacter	3.43	1
GCA_002953575	Acinetobacter	3.16	1
GCA_003335165	Acinetobacter	3.4	1
GCA_003359375	Acinetobacter	4.03	1
GCA_003354845	Acinetobacter	4.18	1
GCA_001517645	Acinetobacter	3.94	1
GCA_003072585	Acinetobacter	3.24	1
GCA_003952785	Acinetobacter	3.73	1
GCA_001457535	Acinetobacter	3.93	1
GCA_001721705	Acinetobacter	3.72	1
GCA_001278715	Acinetobacter	2.96	1
GCA_004379355	Acinetobacter	3.73	1
GCA_002993105	Acinetobacter	3.13	1
GCA_001971565	Acinetobacter	3.26	0
GCA_000191145	Acinetobacter	3.86	0
GCA_001647675	Acinetobacter	3.05	0
GCA_002165255	Acinetobacter	3.07	0
GCA_001577285	Acinetobacter	4.22	0
GCA_002934695	Acinetobacter	3.69	0
GCA_000814165	Acinetobacter	4.06	0
GCA_001941645	Actinoalloteichus	7.28	2
GCA_002895405	Actinoalloteichus	6.82	1
GCA_002234535	Actinoalloteichus	6.61	0
GCA_001747425	Actinoalloteichus	6.31	0
GCA_001941625	Actinoalloteichus	7.12	0
GCA_900635785	Actinobacillus	2.38	4
GCA_900636745	Actinobacillus	2.45	3
GCA_003431405	Actinobacillus	2.36	2
GCA_900475195	Actinobacillus	2.34	2
GCA_900638445	Actinobacillus	2.33	2
GCA_000178495	Actinobacillus	2.32	2
GCA_900638075	Actinobacillus	2.36	2
GCA_000801145	Actinobacillus	2.43	2
GCA_900187155	Actinobacillus	2.5	2
GCA_003290385	Actinobacillus	2.32	2
GCA_000739435	Actinobacillus	2.5	2
GCA_000020405	Actinobacillus	2.33	2
GCA_000015885	Actinobacillus	2.27	1
GCA_900638385	Actinobacillus	1.84	1
GCA_003101015	Actinobacillus	2.26	1
GCA_001460855	Actinobacillus	2.34	1
GCA_000017245	Actinobacillus	2.32	1
GCA_004519515	Actinobacillus	2.25	0
GCA_000016685	Actinobacillus	2.24	0
GCA_002284855	Actinobacteria	1.35	0
GCA_001023575	Actinobacteria	2.46	0
GCA_002284895	Actinobacteria	1.51	0
GCA_002284875	Actinobacteria	1.46	0
GCA_002284915	Actinobacteria	1.55	0
GCA_003073475	Actinobaculum	2.77	0
GCA_003589885	Actinomadura	6.8	2
GCA_004798665	Actinomyces	3.6	3
GCA_001856685	Actinomyces	2.21	2
GCA_004102025	Actinomyces	3.99	1
GCA_900637165	Actinomyces	3.15	1
GCA_900637225	Actinomyces	2.57	1
GCA_001278845	Actinomyces	3.84	1
GCA_001553565	Actinomyces	3.05	0
GCA_001553935	Actinomyces	3.04	0
GCA_004010955	Actinomyces	3.11	0
GCA_002356195	Actinomyces	2.88	0
GCA_900120245	Actinomyces	1.89	0
GCA_002076915	Actinomyces	2.36	0
GCA_002355915	Actinomyces	3.04	0
GCA_002999235	Actinomyces	3.24	0
GCA_900637295	Actinomyces	3.22	0
GCA_003111765	Actinomyces	3.76	0
GCA_900637975	Actinomyces	3.49	0
GCA_002717025	Actinoplanes	9.24	4
GCA_900119315	Actinoplanes	9.24	4
GCA_000237145	Actinoplanes	9.24	4
GCA_000284295	Actinoplanes	8.77	3
GCA_003711105	Actinoplanes	8.29	2
GCA_000389965	Actinoplanes	9.23	2
GCA_004001265	Actinoplanes	9.29	1
GCA_000494755	Actinoplanes	9.38	0
GCA_002263515	Actinopolyspora	5.24	2
GCA_000023245	Actinosynnema	8.25	3
GCA_002354875	Actinosynnema	8.13	1
GCA_003516205	Actinosynnema	8.34	1
GCA_000724605	Actinotignum	2.16	0
GCA_000478885	Adlercreutzia	2.86	1
GCA_000521505	Advenella	4.76	1
GCA_000219915	Advenella	4.42	1
GCA_004022485	Aequorivita	3.68	1
GCA_000265385	Aequorivita	3.52	0
GCA_002243625	Aeribacillus	4.09	3
GCA_001543105	Aerococcus	1.63	1
GCA_001543145	Aerococcus	2.03	1
GCA_001543205	Aerococcus	2.01	0
GCA_001518795	Aerococcus	2.05	0
GCA_001543245	Aerococcus	1.83	0
GCA_001543285	Aerococcus	2.2	0
GCA_000193205	Aerococcus	2.08	0
GCA_001543175	Aerococcus	1.97	0
GCA_003443875	Aeromicrobium	3.45	1
GCA_003065605	Aeromicrobium	3.72	0
GCA_001509405	Aeromicrobium	3.63	0
GCA_001019645	Aeromonas	5.28	6
GCA_001593245	Aeromonas	4.92	5
GCA_001447335	Aeromonas	4.4	5
GCA_003014775	Aeromonas	4.91	4
GCA_003491225	Aeromonas	5.16	4
GCA_000635955	Aeromonas	5.02	4
GCA_002934285	Aeromonas	5.08	4
GCA_004684305	Aeromonas	5.31	4
GCA_002934795	Aeromonas	4.84	4
GCA_001455365	Aeromonas	5.13	4
GCA_002285935	Aeromonas	4.87	4
GCA_000401555	Aeromonas	5.02	4
GCA_002587065	Aeromonas	5.1	4
GCA_001634325	Aeromonas	4.96	4
GCA_000633175	Aeromonas	5.02	4
GCA_002902865	Aeromonas	4.78	3
GCA_001634345	Aeromonas	4.58	3
GCA_003491365	Aeromonas	4.65	3
GCA_001518775	Aeromonas	5.26	3
GCA_000204115	Aeromonas	4.55	3
GCA_003692675	Aeromonas	4.74	3
GCA_002934425	Aeromonas	5.48	3
GCA_000819505	Aeromonas	5	3
GCA_004684325	Aeromonas	5.28	3
GCA_000940915	Aeromonas	4.88	3
GCA_003722175	Aeromonas	4.68	3
GCA_000963645	Aeromonas	4.91	2
GCA_000287215	Aeromonas	4.79	2
GCA_003294855	Aeromonas	4.7	2
GCA_002903405	Aeromonas	5.03	2
GCA_004919485	Aeromonas	4.35	2
GCA_000959705	Aeromonas	4.55	2
GCA_002803945	Aeromonas	4.77	2
GCA_004296435	Aeromonas	5	2
GCA_002866885	Aeromonas	4.86	2
GCA_001687125	Aeromonas	5.05	2
GCA_000196395	Aeromonas	5.02	2
GCA_002313065	Aeromonas	4.92	2
GCA_002586745	Aeromonas	4.62	2
GCA_001683535	Aeromonas	4.95	2
GCA_002735225	Aeromonas	5.01	2
GCA_002764135	Aeromonas	4.81	2
GCA_003999465	Aeromonas	4.3	2
GCA_900476005	Aeromonas	4.59	2
GCA_002180335	Aeromonas	4.92	1
GCA_000783775	Aeromonas	4.52	1
GCA_001895965	Aeromonas	4.78	1
GCA_003294895	Aeromonas	4.65	1
GCA_003491245	Aeromonas	4.96	1
GCA_000512185	Aeromonas	4.53	1
GCA_002850695	Aeromonas	5.36	1
GCA_003015165	Aeromonas	4.51	1
GCA_000014805	Aeromonas	4.74	1
GCA_900637545	Aeromonas	4.54	1
GCA_002803925	Aeromonas	4.28	1
GCA_002214305	Aeromonas	5.08	0
GCA_003294925	Aeromonas	4.69	0
GCA_002214265	Aeromonas	4.88	0
GCA_003925855	Aeromonas	4.82	0
GCA_002903485	Aeromonas	4.87	0
GCA_000612075	Aeromonas	4.8	0
GCA_002214245	Aeromonas	5.06	0
GCA_000011125	Aeropyrum	1.67	1
GCA_000591035	Aeropyrum	1.6	0
GCA_002157225	Agarilytica	7.11	5
GCA_001420915	Agarivorans	4.42	2
GCA_000146265	Aggregatibacter	2.2	2
GCA_001594265	Aggregatibacter	2.37	2
GCA_000022985	Aggregatibacter	2.31	2
GCA_001188835	Aggregatibacter	2.31	2
GCA_900636915	Aggregatibacter	2.34	2
GCA_900476035	Aggregatibacter	2.02	2
GCA_001547775	Aggregatibacter	2.38	2
GCA_900478265	Aggregatibacter	2.29	2
GCA_000241025	Aggregatibacter	2.14	1
GCA_001262035	Aggregatibacter	2.41	1
GCA_001594245	Aggregatibacter	2.13	1
GCA_001690155	Aggregatibacter	2.29	0
GCA_000163615	Aggregatibacter	2.31	0
GCA_000604045	Aggregatibacter	2.11	0
GCA_000016285	Agrobacterium	6.32	5
GCA_002943835	Agrobacterium	5.99	5
GCA_001551895	Agrobacterium	5.48	4
GCA_000016265	Agrobacterium	7.27	4
GCA_003667725	Agrobacterium	5.55	3
GCA_000192635	Agrobacterium	5.57	2
GCA_004328495	Agrobacterium	5.34	2
GCA_000092025	Agrobacterium	5.67	1
GCA_003666445	Agrobacterium	5.68	1
GCA_003667925	Agrobacterium	5.94	1
GCA_003666425	Agrobacterium	5.77	1
GCA_000971565	Agrobacterium	5.67	1
GCA_002005205	Agrobacterium	5.48	1
GCA_003667945	Agrobacterium	5.42	0
GCA_003666465	Agrobacterium	5.87	0
GCA_001713475	Agrobacterium	4.96	0
GCA_003667905	Agrobacterium	5.45	0
GCA_001660485	Agromyces	4.37	1
GCA_004135405	Agromyces	3.68	0
GCA_004006235	Agromyces	4.09	0
GCA_003070885	Agromyces	3.05	0
GCA_003015185	Ahniella	6.12	4
GCA_004015245	Akkermansia	2.8	4
GCA_004015265	Akkermansia	2.82	3
GCA_900097105	Akkermansia	3.07	3
GCA_001688765	Akkermansia	2.75	3
GCA_004104435	Akkermansia	2.86	2
GCA_004015305	Akkermansia	2.77	1
GCA_004015005	Akkermansia	2.76	1
GCA_004015085	Akkermansia	2.77	1
GCA_004015045	Akkermansia	2.76	1
GCA_003716975	Akkermansia	2.76	1
GCA_004015065	Akkermansia	2.76	1
GCA_004015025	Akkermansia	2.76	1
GCA_003716915	Akkermansia	2.77	1
GCA_004015285	Akkermansia	2.76	1
GCA_004015105	Akkermansia	2.72	0
GCA_004015125	Akkermansia	2.72	0
GCA_003716955	Akkermansia	2.66	0
GCA_004015325	Akkermansia	2.72	0
GCA_003716935	Akkermansia	2.66	0
GCA_004015345	Akkermansia	2.72	0
GCA_000020225	Akkermansia	2.66	0
GCA_004015225	Akkermansia	2.77	0
GCA_004015205	Akkermansia	2.77	0
GCA_003813085	Alcaligenes	4.07	3
GCA_003716855	Alcaligenes	3.87	3
GCA_003671915	Alcaligenes	4.32	2
GCA_002443155	Alcaligenes	4.08	2
GCA_002242175	Alcaligenes	4.08	1
GCA_001641975	Alcaligenes	4.05	1
GCA_000967305	Alcaligenes	4.25	0
GCA_000300005	Alcanivorax	4.93	1
GCA_001010505	Alcanivorax	3.1	1
GCA_000299335	Alcanivorax	4.17	1
GCA_000009365	Alcanivorax	3.12	0
GCA_002072815	Alcanivorax	4.73	0
GCA_001310225	Algibacter	3.99	0
GCA_001593605	Algoriphagus	3.88	0
GCA_000179015	Alicycliphilus	4.84	5
GCA_000204645	Alicycliphilus	5.07	4
GCA_000219875	Alicyclobacillus	3.12	3
GCA_000024285	Alicyclobacillus	3.2	3
GCA_000011805	Aliivibrio	4.27	2
GCA_000196495	Aliivibrio	4.65	1
GCA_003942025	Aliivibrio	4.76	1
GCA_000953695	Aliivibrio	4.63	1
GCA_000265365	Alistipes	3.73	4
GCA_900604385	Alistipes	3.27	3
GCA_000014785	Alkalilimnicola	3.28	0
GCA_000016985	Alkaliphilus	4.93	9
GCA_000018325	Alkaliphilus	3.12	0
GCA_002201795	Alkalitalea	4.78	0
GCA_900070365	Alloactinosynnema	7.41	6
GCA_000025485	Allochromatium	3.67	0
GCA_000815225	Allofrancisella	1.66	1
GCA_003952725	Alphaproteobacteria	4.36	5
GCA_003569745	Altererythrobacter	3.84	3
GCA_001008165	Altererythrobacter	3.48	0
GCA_001663155	Altererythrobacter	2.67	0
GCA_001687545	Altererythrobacter	2.59	0
GCA_002269345	Altererythrobacter	2.7	0
GCA_001028625	Altererythrobacter	2.89	0
GCA_001698205	Altererythrobacter	3.01	0
GCA_001281485	Altererythrobacter	2.79	0
GCA_001886475	Alteromonas	4.14	2
GCA_000299995	Alteromonas	4.48	2
GCA_900654235	Alteromonas	4.86	2
GCA_003584565	Alteromonas	4.93	2
GCA_001562295	Alteromonas	4.91	1
GCA_000730385	Alteromonas	4.31	1
GCA_000299955	Alteromonas	4.6	1
GCA_001886375	Alteromonas	4.49	1
GCA_000300175	Alteromonas	4.67	1
GCA_001632825	Alteromonas	4.72	1
GCA_001562315	Alteromonas	4.89	1
GCA_003443615	Alteromonas	4.46	1
GCA_002831605	Alteromonas	4.36	1
GCA_000213655	Alteromonas	4.97	1
GCA_000310085	Alteromonas	4.95	1
GCA_001562125	Alteromonas	4.7	1
GCA_000020585	Alteromonas	4.48	1
GCA_000934525	Alteromonas	4.46	1
GCA_000439575	Alteromonas	4.93	1
GCA_001886435	Alteromonas	4.65	0
GCA_000172635	Alteromonas	4.65	0
GCA_001562195	Alteromonas	4.65	0
GCA_000439495	Alteromonas	4.4	0
GCA_000439535	Alteromonas	4.44	0
GCA_000439555	Alteromonas	4.4	0
GCA_001562235	Alteromonas	4.58	0
GCA_001886395	Alteromonas	4.93	0
GCA_000439475	Alteromonas	4.58	0
GCA_001886415	Alteromonas	4.97	0
GCA_001562115	Alteromonas	4.9	0
GCA_001562155	Alteromonas	4.67	0
GCA_001632765	Alteromonas	4.76	0
GCA_001433715	Alteromonas	4.69	0
GCA_001886455	Alteromonas	4.34	0
GCA_000439595	Alteromonas	4.44	0
GCA_002849875	Alteromonas	4.87	0
GCA_001578515	Alteromonas	4.8	0
GCA_004103735	Aminipila	2.75	2
GCA_001605015	Aminobacter	6.89	3
GCA_003063555	Aminobacter	6.32	3
GCA_003071665	Aminobacter	5.76	3
GCA_000025885	Aminobacterium	1.98	1
GCA_000024605	Ammonifex	2.16	0
GCA_000307165	Amphibacillus	2.57	1
GCA_003312875	Amycolatopsis	9.12	5
GCA_002849735	Amycolatopsis	9.49	4
GCA_000732925	Amycolatopsis	9.05	4
GCA_000943515	Amycolatopsis	9.49	2
GCA_002796545	Amycolatopsis	9.17	1
GCA_000739085	Amycolatopsis	7.24	1
GCA_000196835	Amycolatopsis	10.24	0
GCA_000220945	Amycolatopsis	10.24	0
GCA_000400635	Amycolatopsis	8.98	0
GCA_000454025	Amycolatopsis	10.25	0
GCA_000282715	Amycolatopsis	10.25	0
GCA_001277295	Anabaena	5.78	1
GCA_000312705	Anabaena	5.31	1
GCA_000317695	Anabaena	7.06	1
GCA_900209925	Anaerobutyricum	3.52	1
GCA_900128415	Anaerococcus	2.08	1
GCA_000024105	Anaerococcus	2	1
GCA_000199675	Anaerolinea	3.53	0
GCA_000013385	Anaeromyxobacter	5.01	2
GCA_000022145	Anaeromyxobacter	5.03	2
GCA_000020805	Anaeromyxobacter	5.06	1
GCA_000017505	Anaeromyxobacter	5.28	0
GCA_001998765	Anaerostipes	3.17	4
GCA_001561955	Anaerotignum	3.12	7
GCA_002214625	Anaplasma	1.21	1
GCA_000024505	Anaplasma	1.21	1
GCA_000020305	Anaplasma	1.2	1
GCA_000689635	Anaplasma	1.55	1
GCA_000439755	Anaplasma	1.48	1
GCA_000011945	Anaplasma	1.2	1
GCA_000013125	Anaplasma	1.47	1
GCA_000439775	Anaplasma	1.48	1
GCA_900149695	Anderseniella	4.61	0
GCA_001439585	Aneurinibacillus	3.66	4
GCA_002355375	Aneurinibacillus	4.12	4
GCA_001634305	Anoxybacillus	3.87	5
GCA_001187595	Anoxybacillus	2.8	4
GCA_002197485	Anoxybacillus	2.83	4
GCA_001634285	Anoxybacillus	3.16	3
GCA_000019045	Anoxybacillus	2.85	3
GCA_001634265	Anoxybacillus	3.82	3
GCA_002243705	Anoxybacillus	2.81	2
GCA_003991135	Anoxybacter	3.56	1
GCA_002237555	Antarctobacter	5.33	0
GCA_004014855	Apibacter	3.29	0
GCA_003100395	Aquabacterium	4.26	1
GCA_002002905	Aquaspirillum	3.96	0
GCA_000008625	Aquifex	1.59	0
GCA_003443695	Aquimarina	5.46	1
GCA_003443715	Aquimarina	6.09	1
GCA_003443675	Aquimarina	6.01	0
GCA_002217795	Aquitalea	4.85	5
GCA_004328945	Aquitalea	4.35	2
GCA_003600625	Arachidicoccus	4.1	2
GCA_001659705	Arachidicoccus	3.49	0
GCA_000092365	Arcanobacterium	1.99	3
GCA_900475915	Arcanobacterium	1.99	3
GCA_000025285	Archaeoglobus	1.56	2
GCA_000385565	Archaeoglobus	2.08	2
GCA_000734035	Archaeoglobus	2.32	1
GCA_000194625	Archaeoglobus	1.9	0
GCA_000008665	Archaeoglobus	2.18	0
GCA_001027285	Archangium	12.49	0
GCA_003544915	Arcobacter	2.8	1
GCA_900187115	Arcobacter	2.35	1
GCA_003346775	Arcobacter	3.04	1
GCA_003544815	Arcobacter	2.64	1
GCA_000284235	Arcobacter	2.95	1
GCA_000014025	Arcobacter	2.34	1
GCA_001956695	Arcobacter	2.87	0
GCA_000092245	Arcobacter	3.19	0
GCA_004214815	Arcobacter	1.92	0
GCA_004299785	Arcobacter	2.02	0
GCA_003346755	Arcobacter	2.81	0
GCA_000284355	Arcobacter	2.26	0
GCA_003346815	Arcobacter	2.68	0
GCA_003660085	Arcobacter	2.06	0
GCA_000215345	Arcobacter	2.25	0
GCA_003544855	Arcobacter	2.92	0
GCA_003355515	Arcobacter	1.92	0
GCA_003544935	Arcobacter	2.8	0
GCA_004214795	Arcobacter	2.66	0
GCA_003660105	Arcobacter	2.11	0
GCA_003939045	Arcobacter	1.88	0
GCA_003544835	Arcobacter	1.97	0
GCA_003258705	Arcticibacterium	5.38	0
GCA_002234495	Arenibacter	5.86	0
GCA_000025965	Aromatoleum	4.73	2
GCA_001189535	Arsenicicoccus	3.53	0
GCA_004768525	Arsenophonus	4.97	23
GCA_900343015	Arsenophonus	0.66	0
GCA_001454985	Arthrobacter	4.02	3
GCA_001549895	Arthrobacter	5.03	3
GCA_002224285	Arthrobacter	5.06	2
GCA_000785535	Arthrobacter	4.59	2
GCA_001281315	Arthrobacter	4.94	2
GCA_001854365	Arthrobacter	5.06	2
GCA_001445575	Arthrobacter	4.33	1
GCA_000755585	Arthrobacter	4.46	1
GCA_001294625	Arthrobacter	4.05	1
GCA_001969265	Arthrobacter	5.04	1
GCA_004798705	Arthrobacter	4.17	1
GCA_000196235	Arthrobacter	5.07	1
GCA_001750145	Arthrobacter	4.79	1
GCA_001281115	Arthrobacter	3.85	1
GCA_002849715	Arthrobacter	5.03	1
GCA_002953935	Arthrobacter	4.27	0
GCA_000294695	Arthrobacter	5.08	0
GCA_002370555	Arthrobacter	3.78	0
GCA_003268655	Arthrobacter	4.53	0
GCA_001542565	Arthrobacter	4.43	0
GCA_004001285	Arthrobacter	3.64	0
GCA_003060805	Arthrospira	6.43	1
GCA_001547995	Asaia	3.2	3
GCA_000012225	Aster	0.71	0
GCA_003966695	Asticcacaulis	3.79	1
GCA_000175215	Asticcacaulis	4.31	1
GCA_900635495	Atlantibacter	4.55	3
GCA_000024225	Atopobium	1.54	1
GCA_002355535	Aurantimicrobium	1.62	1
GCA_003194085	Aurantimicrobium	1.75	0
GCA_003325955	Aurantimicrobium	1.61	0
GCA_001442755	Aureimonas	5.2	2
GCA_002966125	Aureitalea	3.18	0
GCA_001989575	Auricoccus	1.75	1
GCA_003185725	Auritidibacter	2.66	1
GCA_003391095	Austwickia	3.63	0
GCA_003864155	Avibacterium	2.43	2
GCA_900635775	Avibacterium	2.23	0
GCA_002872475	Azoarcus	3.23	4
GCA_001190925	Azoarcus	5.26	3
GCA_001682385	Azoarcus	4.45	3
GCA_003111665	Azoarcus	4.89	1
GCA_000349945	Azoarcus	5.82	1
GCA_003628555	Azoarcus	4.96	0
GCA_003111645	Azoarcus	4.57	0
GCA_000061505	Azoarcus	4.38	0
GCA_000010525	Azorhizobium	5.37	3
GCA_000236665	Azospira	3.81	1
GCA_003119115	Azospirillum	7.24	5
GCA_001305595	Azospirillum	7.61	4
GCA_000010725	Azospirillum	7.6	4
GCA_000283655	Azospirillum	6.85	3
GCA_003130795	Azospirillum	6.78	3
GCA_000632475	Azospirillum	7.39	2
GCA_003233655	Azospirillum	6.32	1
GCA_001315015	Azospirillum	6.59	1
GCA_002220155	Azotobacter	5.02	4
GCA_000380335	Azotobacter	5.37	2
GCA_000817975	Azotobacter	5.19	2
GCA_000380365	Azotobacter	5.32	1
GCA_000021045	Azotobacter	5.37	1
GCA_001548175	Bacillus	6.86	16
GCA_000292455	Bacillus	6.42	12
GCA_001598095	Bacillus	6.49	12
GCA_000497525	Bacillus	6.67	11
GCA_001685565	Bacillus	6.75	11
GCA_001017635	Bacillus	6.77	11
GCA_000292705	Bacillus	6.32	11
GCA_002025105	Bacillus	6.3	10
GCA_002104575	Bacillus	6.56	10
GCA_004101945	Bacillus	4.11	10
GCA_000835025	Bacillus	6.56	10
GCA_004103615	Bacillus	4.81	10
GCA_001420855	Bacillus	6.22	9
GCA_003606405	Bacillus	4.49	9
GCA_002443095	Bacillus	4.66	9
GCA_002074135	Bacillus	4.41	9
GCA_002202015	Bacillus	4.83	9
GCA_002174255	Bacillus	4.44	9
GCA_001726125	Bacillus	4.42	9
GCA_002074115	Bacillus	4.48	9
GCA_001938665	Bacillus	4.15	9
GCA_004101525	Bacillus	4.47	8
GCA_000300475	Bacillus	6.69	8
GCA_003665215	Bacillus	4.35	8
GCA_001890405	Bacillus	4.21	8
GCA_002119445	Bacillus	6.32	8
GCA_002236895	Bacillus	4.29	8
GCA_004119775	Bacillus	4.34	8
GCA_000193355	Bacillus	6.12	8
GCA_002893845	Bacillus	4.34	8
GCA_003431975	Bacillus	4.06	8
GCA_003866015	Bacillus	6.86	8
GCA_004119855	Bacillus	4.24	8
GCA_002173635	Bacillus	4.09	8
GCA_002173675	Bacillus	4.82	8
GCA_004116955	Bacillus	4.29	8
GCA_003265285	Bacillus	4.33	8
GCA_002250945	Bacillus	4.16	8
GCA_001565875	Bacillus	4.19	8
GCA_004103595	Bacillus	4.13	8
GCA_000341665	Bacillus	6.75	8
GCA_000717535	Bacillus	6.74	8
GCA_003665195	Bacillus	4.2	8
GCA_002250905	Bacillus	4.35	8
GCA_004119755	Bacillus	4.42	8
GCA_001618665	Bacillus	6.11	8
GCA_003665295	Bacillus	4.18	8
GCA_000017425	Bacillus	4.09	8
GCA_001857985	Bacillus	4.24	8
GCA_002096095	Bacillus	4.14	8
GCA_003546665	Bacillus	6.32	8
GCA_001857925	Bacillus	3.64	7
GCA_001037985	Bacillus	4.09	7
GCA_000803665	Bacillus	6.73	7
GCA_002893805	Bacillus	4.2	7
GCA_003665335	Bacillus	4.17	7
GCA_003339545	Bacillus	4.41	7
GCA_003312895	Bacillus	4.1	7
GCA_001902555	Bacillus	4.2	7
GCA_000209795	Bacillus	4.11	7
GCA_004421045	Bacillus	4.24	7
GCA_003595625	Bacillus	4.44	7
GCA_004119675	Bacillus	4.14	7
GCA_003665355	Bacillus	4.19	7
GCA_000688795	Bacillus	6.55	7
GCA_003445395	Bacillus	5.5	7
GCA_001595725	Bacillus	6.38	7
GCA_002966955	Bacillus	4.33	7
GCA_000338755	Bacillus	5.88	7
GCA_002269195	Bacillus	4.2	7
GCA_002741705	Bacillus	4.2	7
GCA_002393225	Bacillus	4.54	7
GCA_003546955	Bacillus	3.98	7
GCA_000204275	Bacillus	4	7
GCA_000092165	Bacillus	5.64	7
GCA_004119795	Bacillus	4.3	7
GCA_000747545	Bacillus	6.49	7
GCA_000283695	Bacillus	4.02	7
GCA_002250925	Bacillus	4.32	7
GCA_004119535	Bacillus	4.12	7
GCA_004101365	Bacillus	4.21	7
GCA_003351965	Bacillus	5.49	7
GCA_000832485	Bacillus	6.09	7
GCA_004526275	Bacillus	4.23	7
GCA_003073255	Bacillus	4.23	7
GCA_001553895	Bacillus	4.13	7
GCA_003665235	Bacillus	4.21	7
GCA_000940785	Bacillus	6.18	7
GCA_004006115	Bacillus	4	7
GCA_000196735	Bacillus	3.98	7
GCA_004119735	Bacillus	4.14	7
GCA_003665395	Bacillus	4.34	7
GCA_004103575	Bacillus	4.52	7
GCA_002173615	Bacillus	4.19	7
GCA_004119555	Bacillus	4.11	6
GCA_001999205	Bacillus	4.05	6
GCA_001896025	Bacillus	4.16	6
GCA_003285085	Bacillus	4.32	6
GCA_002850535	Bacillus	4.28	6
GCA_000973585	Bacillus	4.05	6
GCA_002269275	Bacillus	4.17	6
GCA_004101425	Bacillus	4.14	6
GCA_002243325	Bacillus	4.16	6
GCA_004119715	Bacillus	4.14	6
GCA_002216125	Bacillus	5.6	6
GCA_003952865	Bacillus	4.19	6
GCA_001183785	Bacillus	6.19	6
GCA_002982175	Bacillus	4.23	6
GCA_001483885	Bacillus	3.98	6
GCA_002968415	Bacillus	4.39	6
GCA_001518875	Bacillus	5.68	6
GCA_003991175	Bacillus	6.1	6
GCA_002290305	Bacillus	4.07	6
GCA_001938685	Bacillus	3.74	6
GCA_003665255	Bacillus	4.2	6
GCA_004119695	Bacillus	4.14	6
GCA_000195515	Bacillus	3.94	6
GCA_003726115	Bacillus	5.27	6
GCA_004101345	Bacillus	4.13	6
GCA_001697265	Bacillus	4.21	6
GCA_004101465	Bacillus	4.11	6
GCA_000221645	Bacillus	3.94	6
GCA_002688525	Bacillus	4.09	6
GCA_002074075	Bacillus	4.3	6
GCA_000186745	Bacillus	4.09	6
GCA_002243495	Bacillus	4.33	6
GCA_000011145	Bacillus	4.2	6
GCA_000008425	Bacillus	4.22	6
GCA_004119575	Bacillus	4.14	6
GCA_004119835	Bacillus	4.21	6
GCA_002077215	Bacillus	3.74	6
GCA_003253815	Bacillus	4.21	6
GCA_003932815	Bacillus	4.08	6
GCA_001719185	Bacillus	4.1	6
GCA_002556525	Bacillus	4.19	6
GCA_000737405	Bacillus	4.06	6
GCA_001534785	Bacillus	4.14	6
GCA_002504325	Bacillus	4.26	6
GCA_000493375	Bacillus	4.2	6
GCA_003626955	Bacillus	6.3	6
GCA_002201995	Bacillus	4.17	6
GCA_004337655	Bacillus	4.07	6
GCA_900093775	Bacillus	4.61	6
GCA_003665275	Bacillus	4.34	6
GCA_001747445	Bacillus	4.19	6
GCA_002243685	Bacillus	6.45	6
GCA_002993925	Bacillus	4.38	6
GCA_000772125	Bacillus	3.88	6
GCA_000987825	Bacillus	4.11	6
GCA_002055965	Bacillus	4.3	6
GCA_003330965	Bacillus	4.32	6
GCA_004328925	Bacillus	4.22	6
GCA_000177235	Bacillus	4.68	6
GCA_003665315	Bacillus	4.19	6
GCA_002688645	Bacillus	4.26	6
GCA_003711025	Bacillus	4.48	6
GCA_000011645	Bacillus	4.22	6
GCA_000306745	Bacillus	6.1	6
GCA_002202055	Bacillus	4.07	6
GCA_003860445	Bacillus	4.12	6
GCA_003721475	Bacillus	4.07	5
GCA_000093085	Bacillus	3.59	5
GCA_003184225	Bacillus	4.04	5
GCA_000227465	Bacillus	4.21	5
GCA_004119615	Bacillus	4.01	5
GCA_000497485	Bacillus	4.03	5
GCA_004119815	Bacillus	4.13	5
GCA_001808235	Bacillus	4.01	5
GCA_002201875	Bacillus	4.16	5
GCA_003868675	Bacillus	4.01	5
GCA_900637645	Bacillus	4.23	5
GCA_004119655	Bacillus	4.13	5
GCA_001675515	Bacillus	6.29	5
GCA_000242895	Bacillus	4.82	5
GCA_000832825	Bacillus	5.31	5
GCA_003812125	Bacillus	5.68	5
GCA_001704095	Bacillus	4.24	5
GCA_002250055	Bacillus	4.9	5
GCA_000789275	Bacillus	4.22	5
GCA_000782835	Bacillus	4.08	5
GCA_004103875	Bacillus	4.2	5
GCA_004101925	Bacillus	3.83	5
GCA_002201935	Bacillus	4	5
GCA_001593395	Bacillus	4.17	5
GCA_004101485	Bacillus	4.06	5
GCA_000972245	Bacillus	5.31	5
GCA_000877815	Bacillus	4.15	5
GCA_000165925	Bacillus	4.17	5
GCA_001704975	Bacillus	3.71	5
GCA_002202035	Bacillus	4.15	5
GCA_000832985	Bacillus	5.74	5
GCA_002250115	Bacillus	4.52	5
GCA_000699465	Bacillus	4.19	5
GCA_001596055	Bacillus	4.25	5
GCA_000827045	Bacillus	4.07	5
GCA_003612735	Bacillus	4.15	5
GCA_000009045	Bacillus	4.22	5
GCA_000021305	Bacillus	5.74	5
GCA_002795885	Bacillus	4.15	5
GCA_000971925	Bacillus	4.22	5
GCA_001889165	Bacillus	4.36	5
GCA_001874385	Bacillus	3.96	5
GCA_002310315	Bacillus	4.09	5
GCA_000827065	Bacillus	4.2	5
GCA_002764075	Bacillus	4.06	5
GCA_000344745	Bacillus	4.22	5
GCA_002157265	Bacillus	3.92	5
GCA_002173495	Bacillus	4.18	5
GCA_000146565	Bacillus	4.03	5
GCA_002944585	Bacillus	4.33	5
GCA_001895885	Bacillus	3.97	5
GCA_000523045	Bacillus	4.04	5
GCA_001541905	Bacillus	4.06	5
GCA_003265265	Bacillus	4.24	5
GCA_004006495	Bacillus	5.47	5
GCA_002269175	Bacillus	4.01	5
GCA_000876525	Bacillus	4.39	5
GCA_000815145	Bacillus	3.98	5
GCA_001597265	Bacillus	4.18	5
GCA_004119635	Bacillus	4.16	5
GCA_000015065	Bacillus	5.31	5
GCA_000978495	Bacillus	4.07	5
GCA_003432425	Bacillus	4.05	5
GCA_003410415	Bacillus	5.57	5
GCA_000699525	Bacillus	4.19	5
GCA_002074095	Bacillus	4.34	5
GCA_003610955	Bacillus	4.21	5
GCA_002000005	Bacillus	5.37	5
GCA_000025805	Bacillus	5.1	5
GCA_004103555	Bacillus	4.05	5
GCA_002209305	Bacillus	3.9	5
GCA_000789295	Bacillus	4.22	5
GCA_000952895	Bacillus	4.23	5
GCA_001752685	Bacillus	3.92	5
GCA_000284395	Bacillus	4.24	5
GCA_001719225	Bacillus	4.11	5
GCA_004101565	Bacillus	4.11	5
GCA_002072735	Bacillus	4.07	5
GCA_000953615	Bacillus	4.25	5
GCA_002251055	Bacillus	4.28	5
GCA_002105595	Bacillus	3.96	5
GCA_900635765	Bacillus	4.43	5
GCA_003667745	Bacillus	4.23	5
GCA_003854915	Bacillus	4.14	5
GCA_001889285	Bacillus	3.99	5
GCA_001721165	Bacillus	6.14	5
GCA_000259365	Bacillus	4.12	5
GCA_004006435	Bacillus	4.15	5
GCA_003726095	Bacillus	5.18	5
GCA_000800825	Bacillus	3.71	5
GCA_001703495	Bacillus	4.21	5
GCA_001578165	Bacillus	3.86	5
GCA_000262385	Bacillus	4.24	5
GCA_000018825	Bacillus	5.87	5
GCA_000959025	Bacillus	4.03	5
GCA_001889385	Bacillus	4.12	5
GCA_001604995	Bacillus	4.2	5
GCA_000455565	Bacillus	4.07	5
GCA_003390415	Bacillus	3.92	5
GCA_001431145	Bacillus	3.79	5
GCA_002173755	Bacillus	5.87	4
GCA_003149715	Bacillus	4.04	4
GCA_001596755	Bacillus	4.01	4
GCA_003667865	Bacillus	4.59	4
GCA_002216085	Bacillus	4.17	4
GCA_001578205	Bacillus	3.88	4
GCA_002993945	Bacillus	4.46	4
GCA_001586105	Bacillus	3.93	4
GCA_001593785	Bacillus	4.01	4
GCA_002741745	Bacillus	3.77	4
GCA_003568565	Bacillus	6.03	4
GCA_003047025	Bacillus	3.89	4
GCA_000338735	Bacillus	4.06	4
GCA_001700735	Bacillus	3.79	4
GCA_000227485	Bacillus	4.01	4
GCA_001938705	Bacillus	3.74	4
GCA_000508265	Bacillus	3.94	4
GCA_000242855	Bacillus	3.93	4
GCA_001640965	Bacillus	5.8	4
GCA_004103535	Bacillus	4.22	4
GCA_000021225	Bacillus	5.6	4
GCA_000583065	Bacillus	3.96	4
GCA_003571425	Bacillus	3.75	4
GCA_002845365	Bacillus	3.93	4
GCA_004119595	Bacillus	4.04	4
GCA_002843505	Bacillus	4.04	4
GCA_000832965	Bacillus	5.6	4
GCA_000772205	Bacillus	3.98	4
GCA_001023595	Bacillus	4.01	4
GCA_003071465	Bacillus	3.98	4
GCA_002201975	Bacillus	4.21	4
GCA_003076535	Bacillus	4.01	4
GCA_003047005	Bacillus	3.89	4
GCA_000009825	Bacillus	4.3	4
GCA_002276165	Bacillus	4.69	4
GCA_004799565	Bacillus	3.95	4
GCA_000685725	Bacillus	4.12	4
GCA_000833005	Bacillus	3.91	4
GCA_002833485	Bacillus	5.23	4
GCA_000319475	Bacillus	3.96	4
GCA_000832765	Bacillus	5.63	4
GCA_000706705	Bacillus	4.04	4
GCA_000832885	Bacillus	5.67	4
GCA_003150855	Bacillus	3.91	4
GCA_003573875	Bacillus	3.97	4
GCA_002005345	Bacillus	4.14	4
GCA_001596535	Bacillus	4.14	4
GCA_001889625	Bacillus	4.11	4
GCA_000832905	Bacillus	3.37	4
GCA_001039495	Bacillus	3.69	4
GCA_900478165	Bacillus	4.38	4
GCA_000835185	Bacillus	5.64	4
GCA_000789315	Bacillus	5.72	4
GCA_000293765	Bacillus	4.15	4
GCA_003149695	Bacillus	4.05	4
GCA_000590455	Bacillus	3.76	4
GCA_002763555	Bacillus	3.9	4
GCA_900186955	Bacillus	3.86	4
GCA_001635995	Bacillus	5.98	4
GCA_002205715	Bacillus	3.89	4
GCA_004006295	Bacillus	4.89	4
GCA_000283675	Bacillus	5.54	4
GCA_002109385	Bacillus	4.61	4
GCA_001723585	Bacillus	4.01	4
GCA_000973485	Bacillus	3.9	4
GCA_003612955	Bacillus	5.47	4
GCA_001431785	Bacillus	3.79	4
GCA_000769555	Bacillus	4.01	4
GCA_001720505	Bacillus	4.17	4
GCA_004101405	Bacillus	4.11	4
GCA_002237515	Bacillus	3.98	4
GCA_003586445	Bacillus	5.03	4
GCA_001908475	Bacillus	3.73	4
GCA_003047045	Bacillus	3.89	4
GCA_003410355	Bacillus	5.37	4
GCA_000972685	Bacillus	3.75	4
GCA_002184245	Bacillus	5.67	4
GCA_000294775	Bacillus	5.85	4
GCA_004101805	Bacillus	4	4
GCA_000978375	Bacillus	5.35	4
GCA_001645685	Bacillus	5.01	4
GCA_000835145	Bacillus	3.95	4
GCA_000724485	Bacillus	3.43	4
GCA_001746575	Bacillus	4.01	4
GCA_001548215	Bacillus	3.72	4
GCA_004119875	Bacillus	4.03	4
GCA_002216755	Bacillus	4.01	4
GCA_000737305	Bacillus	4.3	4
GCA_003148415	Bacillus	4.35	4
GCA_002763675	Bacillus	4.02	4
GCA_002142595	Bacillus	3.92	4
GCA_000742855	Bacillus	5.67	4
GCA_001015095	Bacillus	4.03	4
GCA_002556565	Bacillus	3.97	4
GCA_000408885	Bacillus	4.38	4
GCA_000832865	Bacillus	6.05	4
GCA_002844125	Bacillus	4.25	4
GCA_002796465	Bacillus	4	4
GCA_003667885	Bacillus	3.96	4
GCA_002163815	Bacillus	4.28	4
GCA_000815275	Bacillus	3.93	4
GCA_003096215	Bacillus	4.02	4
GCA_000455585	Bacillus	3.89	4
GCA_002443015	Bacillus	3.84	4
GCA_000321395	Bacillus	4.04	4
GCA_001182785	Bacillus	6.38	4
GCA_004006455	Bacillus	3.64	4
GCA_000973605	Bacillus	4.01	4
GCA_000832385	Bacillus	5.59	4
GCA_004101445	Bacillus	4.15	4
GCA_002850475	Bacillus	3.98	3
GCA_000017885	Bacillus	3.7	3
GCA_001683215	Bacillus	5.23	3
GCA_000988345	Bacillus	4.01	3
GCA_001465815	Bacillus	4.03	3
GCA_000021785	Bacillus	5.59	3
GCA_001683295	Bacillus	5.23	3
GCA_000833065	Bacillus	5.5	3
GCA_002688605	Bacillus	5.25	3
GCA_000008005	Bacillus	5.43	3
GCA_001687745	Bacillus	3.92	3
GCA_002277915	Bacillus	5.55	3
GCA_002251005	Bacillus	4.34	3
GCA_002068155	Bacillus	4.35	3
GCA_001990245	Bacillus	5.41	3
GCA_000833125	Bacillus	5.51	3
GCA_000832505	Bacillus	5.5	3
GCA_000832635	Bacillus	5.41	3
GCA_002208785	Bacillus	5.41	3
GCA_001660525	Bacillus	3.88	3
GCA_001936375	Bacillus	5.5	3
GCA_004114715	Bacillus	3.66	3
GCA_002009195	Bacillus	5.59	3
GCA_000724585	Bacillus	5.22	3
GCA_000832805	Bacillus	5.72	3
GCA_003855275	Bacillus	3.71	3
GCA_001593765	Bacillus	4.03	3
GCA_001683275	Bacillus	5.23	3
GCA_002224345	Bacillus	6.04	3
GCA_001685645	Bacillus	3.93	3
GCA_000008445	Bacillus	5.5	3
GCA_000496285	Bacillus	5.02	3
GCA_001191605	Bacillus	3.67	3
GCA_000534935	Bacillus	5.5	3
GCA_001870065	Bacillus	3.6	3
GCA_003047165	Bacillus	3.9	3
GCA_001683095	Bacillus	5.23	3
GCA_002251115	Bacillus	4.38	3
GCA_002356575	Bacillus	5.5	3
GCA_000725325	Bacillus	5.49	3
GCA_000832405	Bacillus	5.45	3
GCA_000774075	Bacillus	5.7	3
GCA_001683065	Bacillus	5.23	3
GCA_002117165	Bacillus	3.93	3
GCA_001854345	Bacillus	3.88	3
GCA_000583105	Bacillus	5.49	3
GCA_000512835	Bacillus	5.51	3
GCA_000239195	Bacillus	5.29	3
GCA_003667765	Bacillus	5.98	3
GCA_000833275	Bacillus	5.51	3
GCA_001922005	Bacillus	3.93	3
GCA_000007825	Bacillus	5.43	3
GCA_000008165	Bacillus	5.23	3
GCA_000832565	Bacillus	5.51	3
GCA_001683195	Bacillus	5.23	3
GCA_000832725	Bacillus	5.49	3
GCA_000832445	Bacillus	5.51	3
GCA_000832745	Bacillus	5.49	3
GCA_002024265	Bacillus	4.1	3
GCA_001683235	Bacillus	5.23	3
GCA_002215175	Bacillus	5.72	3
GCA_000875715	Bacillus	5.48	3
GCA_000832585	Bacillus	5.29	3
GCA_003013315	Bacillus	5.43	3
GCA_000512775	Bacillus	5.41	3
GCA_002173695	Bacillus	3.99	3
GCA_000747375	Bacillus	5.23	3
GCA_000832785	Bacillus	5.41	3
GCA_000021445	Bacillus	5.51	3
GCA_000349795	Bacillus	4.02	3
GCA_000832665	Bacillus	5.49	3
GCA_000772165	Bacillus	3.96	3
GCA_003667825	Bacillus	5.23	3
GCA_003555525	Bacillus	3.93	3
GCA_000022505	Bacillus	5.45	3
GCA_003999735	Bacillus	5.84	3
GCA_003431885	Bacillus	3.93	3
GCA_004771155	Bacillus	5.33	3
GCA_001654475	Bacillus	5.5	3
GCA_003149795	Bacillus	3.98	3
GCA_002192515	Bacillus	5.25	3
GCA_002113805	Bacillus	3.93	3
GCA_001705195	Bacillus	3.69	3
GCA_001683255	Bacillus	5.23	3
GCA_000832425	Bacillus	5.4	3
GCA_002761535	Bacillus	4.01	3
GCA_000258885	Bacillus	5.5	3
GCA_002327165	Bacillus	3.99	3
GCA_000742655	Bacillus	5.33	3
GCA_001543225	Bacillus	5.5	3
GCA_003148355	Bacillus	4.12	3
GCA_001683135	Bacillus	5.23	3
GCA_004116995	Bacillus	2.84	3
GCA_000876545	Bacillus	3.62	3
GCA_002173715	Bacillus	3.99	3
GCA_002057535	Bacillus	3.93	3
GCA_000747345	Bacillus	3.42	3
GCA_003410255	Bacillus	5.23	3
GCA_002251045	Bacillus	4.39	3
GCA_002072695	Bacillus	3.93	3
GCA_004329055	Bacillus	3.93	3
GCA_000742895	Bacillus	5.51	3
GCA_003045165	Bacillus	3.93	3
GCA_001683175	Bacillus	5.23	3
GCA_000005825	Bacillus	4.25	3
GCA_001634675	Bacillus	3.81	3
GCA_000225265	Bacillus	5.06	3
GCA_000190515	Bacillus	5.68	3
GCA_001536925	Bacillus	3.85	3
GCA_003612755	Bacillus	3.93	3
GCA_002192235	Bacillus	3.93	3
GCA_000747335	Bacillus	5.23	3
GCA_001578185	Bacillus	5.52	3
GCA_002813875	Bacillus	5.95	3
GCA_000341875	Bacillus	3.91	3
GCA_002201955	Bacillus	3.99	3
GCA_000025825	Bacillus	5.51	3
GCA_000328745	Bacillus	7.59	3
GCA_000007845	Bacillus	5.23	3
GCA_001683155	Bacillus	5.23	3
GCA_003227955	Bacillus	5.5	3
GCA_002243645	Bacillus	5.65	3
GCA_003073455	Bacillus	3.95	3
GCA_000832465	Bacillus	5.5	3
GCA_002238395	Bacillus	3.86	3
GCA_001050455	Bacillus	5.23	3
GCA_000022865	Bacillus	5.5	3
GCA_000832525	Bacillus	5.7	2
GCA_003047225	Bacillus	5.13	2
GCA_000494835	Bacillus	3.92	2
GCA_001692675	Bacillus	6.15	2
GCA_002157855	Bacillus	4.3	2
GCA_900636945	Bacillus	4.37	2
GCA_001648135	Bacillus	5.04	2
GCA_002251025	Bacillus	4.3	2
GCA_001635955	Bacillus	6.1	2
GCA_001635915	Bacillus	6.11	2
GCA_000021205	Bacillus	5.42	2
GCA_000829195	Bacillus	3.59	2
GCA_002222555	Bacillus	5.66	2
GCA_000832925	Bacillus	5.28	2
GCA_000473245	Bacillus	4.88	2
GCA_000334875	Bacillus	5.87	2
GCA_003072605	Bacillus	5.43	2
GCA_001721685	Bacillus	3.58	2
GCA_002214705	Bacillus	5.37	2
GCA_000015785	Bacillus	3.92	2
GCA_003020845	Bacillus	5.36	2
GCA_002073415	Bacillus	5.61	2
GCA_002250965	Bacillus	4.3	2
GCA_002946455	Bacillus	3.6	2
GCA_000706725	Bacillus	3.99	2
GCA_000635895	Bacillus	5.73	2
GCA_002214765	Bacillus	5.36	2
GCA_002250885	Bacillus	4.35	2
GCA_003184245	Bacillus	3.64	2
GCA_001941885	Bacillus	5.34	1
GCA_004367995	Bacillus	5.79	1
GCA_001941905	Bacillus	5.34	1
GCA_000011625	Bacillus	5.82	1
GCA_000832845	Bacillus	5.31	1
GCA_000831065	Bacillus	5.87	1
GCA_000143605	Bacillus	5.49	1
GCA_001455345	Bacillus	5.35	1
GCA_001880305	Bacillus	5.67	1
GCA_002220285	Bacillus	5.84	1
GCA_000013065	Bacillus	5.51	1
GCA_000833045	Bacillus	5.82	1
GCA_001941925	Bacillus	5.32	1
GCA_000217835	Bacillus	3.07	1
GCA_000169195	Bacillus	3.55	1
GCA_004799705	Bacillus	5.42	1
GCA_004328845	Bacillus	5.29	1
GCA_003595605	Bacillus	3.49	1
GCA_002290105	Bacillus	5.29	1
GCA_000775975	Bacillus	5.61	1
GCA_001277915	Bacillus	5.38	1
GCA_001721145	Bacillus	5.43	0
GCA_000832605	Bacillus	5.64	0
GCA_003966295	Bacillus	4.94	0
GCA_000292415	Bacillus	5.38	0
GCA_000008505	Bacillus	5.31	0
GCA_000833085	Bacillus	5.31	0
GCA_002214725	Bacillus	5.45	0
GCA_004801195	Bacillus	5.25	0
GCA_001831375	Bacillus	5.15	0
GCA_001050115	Bacillus	3.38	0
GCA_002237535	Bacterioplanes	4.29	0
GCA_002872415	Bacteriovorax	3.81	0
GCA_000473305	Bacteroidales	2.66	0
GCA_001274835	Bacteroides	5.44	5
GCA_004328515	Bacteroides	4.5	4
GCA_000738045	Bacteroides	5.73	3
GCA_000738065	Bacteroides	5.24	3
GCA_001314995	Bacteroides	6.47	2
GCA_001314975	Bacteroides	6.49	2
GCA_001640865	Bacteroides	5.31	2
GCA_001318345	Bacteroides	7.08	2
GCA_900095495	Bacteroides	6.48	2
GCA_002222615	Bacteroides	4.57	2
GCA_000186225	Bacteroides	4	2
GCA_000012825	Bacteroides	5.16	2
GCA_001286525	Bacteroides	5.19	2
GCA_000210835	Bacteroides	5.37	1
GCA_000011065	Bacteroides	6.29	1
GCA_000009925	Bacteroides	5.31	1
GCA_001688725	Bacteroides	4.84	1
GCA_002998435	Bacteroides	3.36	1
GCA_001682215	Bacteroides	4.9	1
GCA_000965785	Bacteroides	5.28	1
GCA_002998535	Bacteroides	3.61	0
GCA_000025985	Bacteroides	5.24	0
GCA_000190575	Bacteroides	4.3	0
GCA_002849695	Bacteroides	5.32	0
GCA_001602415	Bacteroidetes	3.24	0
GCA_000689355	Bartonella	2.63	10
GCA_000196435	Bartonella	2.64	10
GCA_900638635	Bartonella	2	6
GCA_000046705	Bartonella	1.93	4
GCA_000612965	Bartonella	1.91	3
GCA_002735245	Bartonella	1.96	3
GCA_001291465	Bartonella	1.91	3
GCA_900638615	Bartonella	2.02	3
GCA_002022505	Bartonella	1.76	3
GCA_000022725	Bartonella	2.37	3
GCA_001281405	Bartonella	1.47	2
GCA_000612765	Bartonella	1.98	2
GCA_002810325	Bartonella	1.6	2
GCA_000341355	Bartonella	1.6	2
GCA_002022585	Bartonella	1.62	2
GCA_000341385	Bartonella	1.8	2
GCA_002022665	Bartonella	1.49	1
GCA_000253015	Bartonella	1.52	1
GCA_001559035	Bartonella	1.44	1
GCA_000046685	Bartonella	1.58	1
GCA_002022605	Bartonella	1.49	1
GCA_002022485	Bartonella	1.54	1
GCA_000294715	Bartonella	1.59	1
GCA_002007565	Bartonella	2.91	1
GCA_900475345	Bartonella	1.57	1
GCA_002007485	Bartonella	2.6	1
GCA_000015445	Bartonella	1.45	1
GCA_002007505	Bartonella	2.64	1
GCA_000743945	Basilea	1.96	1
GCA_003711265	Bathymodiolus	2.83	0
GCA_000013185	Baumannia	0.69	0
GCA_000691605	Bdellovibrio	3.83	1
GCA_000348725	Bdellovibrio	2.66	1
GCA_000317895	Bdellovibrio	3.99	0
GCA_000196175	Bdellovibrio	3.78	0
GCA_000525675	Bdellovibrio	3.01	0
GCA_004011035	Bdellovibrio	3.35	0
GCA_002208115	Bdellovibrio	3.77	0
GCA_002849755	Beggiatoa	4.27	1
GCA_001305575	Beggiatoa	4.27	1
GCA_000019845	Beijerinckia	4.42	1
GCA_000265405	Belliella	4.2	0
GCA_001029735	Berkelbacteria	0.92	0
GCA_000265505	Bernardetia	4.92	1
GCA_000023105	Beutenbergia	4.67	0
GCA_000521765	Bibersteinia	2.44	2
GCA_000521745	Bibersteinia	2.45	2
GCA_000347595	Bibersteinia	2.41	1
GCA_000521725	Bibersteinia	2.34	0
GCA_002838585	Bifidobacterium	2.46	4
GCA_004135085	Bifidobacterium	2.41	4
GCA_000020425	Bifidobacterium	2.83	4
GCA_002838725	Bifidobacterium	2.47	4
GCA_900637215	Bifidobacterium	2.83	4
GCA_001042635	Bifidobacterium	3.16	4
GCA_000269965	Bifidobacterium	2.83	4
GCA_002761235	Bifidobacterium	2.26	3
GCA_002838485	Bifidobacterium	2.59	3
GCA_001281425	Bifidobacterium	2.42	3
GCA_001051015	Bifidobacterium	2.47	3
GCA_003390735	Bifidobacterium	2.31	3
GCA_002838385	Bifidobacterium	2.38	2
GCA_000024445	Bifidobacterium	2.64	2
GCA_000265095	Bifidobacterium	2.22	2
GCA_001042595	Bifidobacterium	2.64	2
GCA_000196575	Bifidobacterium	2.4	2
GCA_002838565	Bifidobacterium	2.41	2
GCA_000817995	Bifidobacterium	2.17	2
GCA_000737885	Bifidobacterium	2.2	2
GCA_900637175	Bifidobacterium	2.64	2
GCA_001990225	Bifidobacterium	2.4	2
GCA_001725985	Bifidobacterium	2.42	2
GCA_002838705	Bifidobacterium	2.44	2
GCA_001263395	Bifidobacterium	1.83	2
GCA_003573955	Bifidobacterium	2.26	2
GCA_002838505	Bifidobacterium	2.46	2
GCA_002838445	Bifidobacterium	2.44	2
GCA_001025195	Bifidobacterium	2.08	2
GCA_002838525	Bifidobacterium	2.27	1
GCA_000569015	Bifidobacterium	2.36	1
GCA_001025135	Bifidobacterium	2.21	1
GCA_002838305	Bifidobacterium	2.38	1
GCA_000220135	Bifidobacterium	2.42	1
GCA_001293145	Bifidobacterium	2.45	1
GCA_002838745	Bifidobacterium	2.29	1
GCA_003860285	Bifidobacterium	2.31	1
GCA_002838405	Bifidobacterium	2.4	1
GCA_000569055	Bifidobacterium	2.33	1
GCA_002838665	Bifidobacterium	2.29	1
GCA_003030905	Bifidobacterium	2.19	1
GCA_002838545	Bifidobacterium	2.29	1
GCA_900637145	Bifidobacterium	2.28	1
GCA_000800475	Bifidobacterium	2.03	1
GCA_002838425	Bifidobacterium	2.43	1
GCA_002838345	Bifidobacterium	2.51	1
GCA_002838245	Bifidobacterium	2.27	1
GCA_002838225	Bifidobacterium	2.4	1
GCA_900637095	Bifidobacterium	2.21	1
GCA_002838465	Bifidobacterium	2.3	1
GCA_000800455	Bifidobacterium	2.37	1
GCA_002838685	Bifidobacterium	2.29	1
GCA_003856735	Bifidobacterium	2.2	1
GCA_002838605	Bifidobacterium	2.29	1
GCA_000007525	Bifidobacterium	2.26	1
GCA_003813065	Bifidobacterium	2.28	1
GCA_002838325	Bifidobacterium	2.27	1
GCA_000772485	Bifidobacterium	2.34	1
GCA_002838365	Bifidobacterium	2.41	1
GCA_000829295	Bifidobacterium	2.29	1
GCA_003429385	Bifidobacterium	2.2	1
GCA_000164965	Bifidobacterium	2.19	1
GCA_002282915	Bifidobacterium	2.01	1
GCA_002838645	Bifidobacterium	2.29	1
GCA_003952825	Bifidobacterium	2.19	1
GCA_001446275	Bifidobacterium	2.46	1
GCA_002845845	Bifidobacterium	2.24	1
GCA_002838265	Bifidobacterium	2.29	1
GCA_002838625	Bifidobacterium	2.29	1
GCA_000008945	Bifidobacterium	2.39	1
GCA_000165905	Bifidobacterium	2.21	1
GCA_001446255	Bifidobacterium	2.34	1
GCA_001025175	Bifidobacterium	2.27	1
GCA_000092765	Bifidobacterium	1.94	0
GCA_002220485	Bifidobacterium	1.94	0
GCA_000022965	Bifidobacterium	1.94	0
GCA_001688645	Bifidobacterium	2.03	0
GCA_000817045	Bifidobacterium	1.96	0
GCA_000818055	Bifidobacterium	1.94	0
GCA_000737865	Bifidobacterium	1.76	0
GCA_002706665	Bifidobacterium	1.98	0
GCA_000471945	Bifidobacterium	1.96	0
GCA_000196555	Bifidobacterium	2.39	0
GCA_003342655	Bifidobacterium	2.31	0
GCA_001042615	Bifidobacterium	2.34	0
GCA_000219455	Bifidobacterium	2.39	0
GCA_000010425	Bifidobacterium	2.09	0
GCA_003573895	Bifidobacterium	2.18	0
GCA_001281345	Bifidobacterium	2.21	0
GCA_003606305	Bifidobacterium	1.94	0
GCA_000568975	Bifidobacterium	2.29	0
GCA_000021425	Bifidobacterium	1.93	0
GCA_001025155	Bifidobacterium	2.02	0
GCA_000220885	Bifidobacterium	1.94	0
GCA_000166315	Bifidobacterium	2.27	0
GCA_000304215	Bifidobacterium	2.17	0
GCA_003671995	Bifidobacterium	1.93	0
GCA_000816205	Bifidobacterium	1.95	0
GCA_000730205	Bifidobacterium	2.48	0
GCA_000224965	Bifidobacterium	1.94	0
GCA_000277345	Bifidobacterium	1.94	0
GCA_900637335	Bifidobacterium	2.39	0
GCA_000025245	Bifidobacterium	1.94	0
GCA_000414215	Bifidobacterium	1.94	0
GCA_004135895	Bifidobacterium	1.93	0
GCA_001025215	Bifidobacterium	2.31	0
GCA_000213865	Bifidobacterium	2.33	0
GCA_003428375	Bifidobacterium	1.94	0
GCA_002715865	Bifidobacterium	2.19	0
GCA_000695895	Bifidobacterium	1.93	0
GCA_000706765	Bifidobacterium	1.73	0
GCA_000092325	Bifidobacterium	2.48	0
GCA_000568955	Bifidobacterium	2.24	0
GCA_000569035	Bifidobacterium	2.32	0
GCA_001719085	Bifidobacterium	2.26	0
GCA_002838285	Bifidobacterium	2.32	0
GCA_001281305	Bifidobacterium	2.58	0
GCA_000277325	Bifidobacterium	1.94	0
GCA_003390755	Bifidobacterium	1.94	0
GCA_000347695	Bifidobacterium	2.29	0
GCA_000569075	Bifidobacterium	2.29	0
GCA_000260715	Bifidobacterium	1.93	0
GCA_000022705	Bifidobacterium	1.94	0
GCA_000966445	Bifidobacterium	2.06	0
GCA_003966715	Blastochloris	3.95	4
GCA_001459775	Blastochloris	3.72	2
GCA_001548155	Blastochloris	3.73	2
GCA_001402875	Blastochloris	3.72	2
GCA_000284015	Blastococcus	4.88	1
GCA_001713435	Blastomonas	4.4	1
GCA_003431825	Blastomonas	4.12	0
GCA_002355135	Blattabacterium	0.63	0
GCA_000334405	Blattabacterium	0.63	0
GCA_000236405	Blattabacterium	0.61	0
GCA_003226875	Blattabacterium	0.61	0
GCA_003268615	Blattabacterium	0.62	0
GCA_000022605	Blattabacterium	0.64	0
GCA_003226695	Blattabacterium	0.61	0
GCA_003226715	Blattabacterium	0.61	0
GCA_000233435	Blattabacterium	0.59	0
GCA_003573935	Blattabacterium	0.61	0
GCA_003226835	Blattabacterium	0.61	0
GCA_003573915	Blattabacterium	0.63	0
GCA_000093165	Blattabacterium	0.64	0
GCA_003226775	Blattabacterium	0.61	0
GCA_003226795	Blattabacterium	0.61	0
GCA_003226815	Blattabacterium	0.61	0
GCA_003226855	Blattabacterium	0.63	0
GCA_003226755	Blattabacterium	0.61	0
GCA_003226735	Blattabacterium	0.61	0
GCA_000262715	Blattabacterium	0.63	0
GCA_000348805	Blattabacterium	0.63	0
GCA_000471965	Blattabacterium	0.62	0
GCA_004210255	Blautia	6.35	6
GCA_001689125	Blautia	5.13	3
GCA_003287895	Blautia	3.3	3
GCA_002222595	Blautia	3.07	1
GCA_000973505	Blochmannia	0.75	0
GCA_000973545	Blochmannia	0.77	0
GCA_002240495	Bordetella	4.11	8
GCA_001558395	Bordetella	4.1	7
GCA_001988895	Bordetella	4.11	5
GCA_002859205	Bordetella	4.11	5
GCA_003991115	Bordetella	4.48	5
GCA_001987455	Bordetella	4.11	5
GCA_900078695	Bordetella	4.48	5
GCA_002442715	Bordetella	4.11	5
GCA_001986775	Bordetella	4.1	4
GCA_001013565	Bordetella	4.11	4
GCA_004009475	Bordetella	4.1	4
GCA_000318015	Bordetella	5.26	4
GCA_000195675	Bordetella	5.34	4
GCA_001605345	Bordetella	4.11	4
GCA_002859765	Bordetella	4.11	4
GCA_004009755	Bordetella	3.84	4
GCA_004008555	Bordetella	4.1	4
GCA_001559055	Bordetella	5.34	4
GCA_900637615	Bordetella	5.03	4
GCA_000306945	Bordetella	4.04	3
GCA_003991095	Bordetella	4.1	3
GCA_000067205	Bordetella	5.29	3
GCA_002892745	Bordetella	4.16	3
GCA_002068675	Bordetella	4.11	3
GCA_004009455	Bordetella	4.11	3
GCA_002442795	Bordetella	4.1	3
GCA_001985645	Bordetella	4.11	3
GCA_001988295	Bordetella	4.11	3
GCA_001987335	Bordetella	4.11	3
GCA_900327835	Bordetella	4.14	3
GCA_000070465	Bordetella	3.73	3
GCA_001988055	Bordetella	4.13	3
GCA_004009495	Bordetella	4.11	3
GCA_001989155	Bordetella	4.11	3
GCA_002285975	Bordetella	4.13	3
GCA_004009795	Bordetella	4.15	3
GCA_003855595	Bordetella	4.1	3
GCA_002442635	Bordetella	4.11	3
GCA_001987175	Bordetella	4.1	3
GCA_004009095	Bordetella	4.11	3
GCA_002119725	Bordetella	4.59	3
GCA_002069155	Bordetella	4.11	3
GCA_004008795	Bordetella	4.09	3
GCA_004008415	Bordetella	4.11	3
GCA_004006935	Bordetella	5.19	3
GCA_004009815	Bordetella	4.29	3
GCA_004009615	Bordetella	3.79	3
GCA_900327845	Bordetella	4.16	3
GCA_001986795	Bordetella	4.1	3
GCA_004006215	Bordetella	3.93	2
GCA_001831435	Bordetella	4.26	2
GCA_001676725	Bordetella	5.95	2
GCA_003184485	Bordetella	5.2	2
GCA_002859805	Bordetella	4.1	2
GCA_000812165	Bordetella	4.13	2
GCA_002442735	Bordetella	4.11	2
GCA_001985685	Bordetella	4.11	2
GCA_001986515	Bordetella	4.11	2
GCA_000317935	Bordetella	4.9	2
GCA_002240435	Bordetella	4.1	2
GCA_001605275	Bordetella	4.13	2
GCA_003058465	Bordetella	4.23	2
GCA_004008715	Bordetella	4.11	2
GCA_003186685	Bordetella	5.2	2
GCA_002892765	Bordetella	4.31	2
GCA_002119745	Bordetella	4.5	2
GCA_001988695	Bordetella	4.1	2
GCA_900327875	Bordetella	4.14	2
GCA_001687385	Bordetella	4.13	2
GCA_001985145	Bordetella	4.11	2
GCA_001831395	Bordetella	4.13	2
GCA_004006735	Bordetella	5.21	2
GCA_900187345	Bordetella	4.12	2
GCA_001698185	Bordetella	4.56	2
GCA_001687405	Bordetella	4.13	2
GCA_004006815	Bordetella	5.3	2
GCA_001831415	Bordetella	4.14	2
GCA_000193615	Bordetella	4.11	2
GCA_900186895	Bordetella	4.91	2
GCA_900475665	Bordetella	4.13	2
GCA_001985885	Bordetella	4.1	2
GCA_001509895	Bordetella	4.08	2
GCA_001078275	Bordetella	4.91	2
GCA_003186185	Bordetella	5.2	2
GCA_001831455	Bordetella	4.39	2
GCA_001676745	Bordetella	5.97	2
GCA_001986755	Bordetella	4.11	2
GCA_000829175	Bordetella	5.19	2
GCA_001987155	Bordetella	4.1	2
GCA_001988495	Bordetella	4.11	1
GCA_002286355	Bordetella	4.11	1
GCA_001686405	Bordetella	4.12	1
GCA_001985925	Bordetella	4.11	1
GCA_003355045	Bordetella	4.11	1
GCA_900186845	Bordetella	4.11	1
GCA_001985405	Bordetella	4.1	1
GCA_002859565	Bordetella	4.11	1
GCA_001987835	Bordetella	4.11	1
GCA_001985365	Bordetella	4.11	1
GCA_004007415	Bordetella	4.11	1
GCA_003431425	Bordetella	4.11	1
GCA_001307705	Bordetella	4.1	1
GCA_001988175	Bordetella	4.11	1
GCA_004007475	Bordetella	4.1	1
GCA_003991055	Bordetella	4.11	1
GCA_002286335	Bordetella	4.11	1
GCA_003355085	Bordetella	4.11	1
GCA_001987615	Bordetella	4.11	1
GCA_002285955	Bordetella	4.13	1
GCA_004009395	Bordetella	4.1	1
GCA_001605605	Bordetella	4.11	1
GCA_001985725	Bordetella	4.11	1
GCA_001986975	Bordetella	4.11	1
GCA_002892685	Bordetella	4.11	1
GCA_004009675	Bordetella	4.1	1
GCA_001987235	Bordetella	4.11	1
GCA_001988555	Bordetella	4.1	1
GCA_002285995	Bordetella	4.11	1
GCA_001986215	Bordetella	4.11	1
GCA_001605625	Bordetella	4.11	1
GCA_004009055	Bordetella	4.11	1
GCA_001686445	Bordetella	4.11	1
GCA_001984945	Bordetella	4.1	1
GCA_004009315	Bordetella	4.11	1
GCA_001987395	Bordetella	4.11	1
GCA_001676705	Bordetella	5.88	1
GCA_001988355	Bordetella	4.11	1
GCA_001987355	Bordetella	4.1	1
GCA_001686565	Bordetella	4.12	1
GCA_001985985	Bordetella	4.1	1
GCA_001988795	Bordetella	4.11	1
GCA_004008855	Bordetella	4.1	1
GCA_001987895	Bordetella	4.11	1
GCA_003355065	Bordetella	4.11	1
GCA_001986735	Bordetella	4.11	1
GCA_002859705	Bordetella	4.11	1
GCA_002286175	Bordetella	4.11	1
GCA_001987075	Bordetella	4.1	1
GCA_001987855	Bordetella	4.11	1
GCA_002442815	Bordetella	4.1	1
GCA_004009575	Bordetella	4.11	1
GCA_004009635	Bordetella	4.1	1
GCA_001987995	Bordetella	4.11	1
GCA_001605295	Bordetella	4.1	1
GCA_001987755	Bordetella	4.11	1
GCA_001988235	Bordetella	4.11	1
GCA_002286315	Bordetella	4.11	1
GCA_001985385	Bordetella	4.11	1
GCA_002119665	Bordetella	5.38	1
GCA_004009355	Bordetella	4.1	1
GCA_002892725	Bordetella	4.1	1
GCA_001986175	Bordetella	4.1	1
GCA_001985525	Bordetella	4.11	1
GCA_004009655	Bordetella	4.12	1
GCA_001985505	Bordetella	4.11	1
GCA_001988375	Bordetella	4.11	1
GCA_001605035	Bordetella	4.11	1
GCA_002286075	Bordetella	4.1	1
GCA_001988215	Bordetella	4.1	1
GCA_001985605	Bordetella	4.11	1
GCA_000195715	Bordetella	4.09	1
GCA_001988255	Bordetella	4.1	1
GCA_001686485	Bordetella	4.13	1
GCA_004009175	Bordetella	4.11	1
GCA_004009115	Bordetella	4.1	1
GCA_002240515	Bordetella	4.11	1
GCA_001985465	Bordetella	4.1	1
GCA_001988015	Bordetella	4.11	1
GCA_002286015	Bordetella	4.11	1
GCA_001988715	Bordetella	4.11	1
GCA_001987915	Bordetella	4.11	1
GCA_001987135	Bordetella	4.1	1
GCA_001986615	Bordetella	4.11	1
GCA_001985445	Bordetella	4.11	1
GCA_002859605	Bordetella	4.11	1
GCA_004009435	Bordetella	4.11	1
GCA_001986195	Bordetella	4.11	1
GCA_001986045	Bordetella	4.11	1
GCA_001987875	Bordetella	4.11	1
GCA_001987275	Bordetella	4.11	1
GCA_001985045	Bordetella	4.1	1
GCA_001986855	Bordetella	4.11	1
GCA_001985705	Bordetella	4.11	1
GCA_001307605	Bordetella	4.11	1
GCA_004009295	Bordetella	4.11	1
GCA_002286155	Bordetella	4.1	1
GCA_001985025	Bordetella	4.1	1
GCA_001985345	Bordetella	4.11	1
GCA_001986085	Bordetella	4.11	1
GCA_900327865	Bordetella	4.16	1
GCA_001987515	Bordetella	4.11	1
GCA_001605095	Bordetella	4.1	1
GCA_001986555	Bordetella	4.11	1
GCA_001988875	Bordetella	4.11	1
GCA_001605525	Bordetella	4.11	1
GCA_001987535	Bordetella	4.11	1
GCA_001986455	Bordetella	4.1	1
GCA_004009555	Bordetella	4.1	1
GCA_003991035	Bordetella	4.11	1
GCA_001985785	Bordetella	4.11	1
GCA_001988755	Bordetella	4.11	1
GCA_001984925	Bordetella	4.11	1
GCA_001988815	Bordetella	4.11	1
GCA_001988075	Bordetella	4.11	1
GCA_004771055	Bordetella	4.11	1
GCA_001988115	Bordetella	4.11	1
GCA_002892705	Bordetella	4.08	1
GCA_001987655	Bordetella	4.11	1
GCA_004008595	Bordetella	4.11	1
GCA_001987815	Bordetella	4.11	1
GCA_001605175	Bordetella	4.11	1
GCA_001986105	Bordetella	4.11	1
GCA_001985245	Bordetella	4.1	1
GCA_001986495	Bordetella	4.1	1
GCA_001985085	Bordetella	4.12	1
GCA_001987695	Bordetella	4.1	1
GCA_001989215	Bordetella	4.11	1
GCA_004009595	Bordetella	4.1	1
GCA_001307625	Bordetella	4.11	1
GCA_001988655	Bordetella	4.11	1
GCA_004009775	Bordetella	4.11	1
GCA_004009255	Bordetella	4.1	1
GCA_001605645	Bordetella	4.1	1
GCA_001985845	Bordetella	4.11	1
GCA_001986435	Bordetella	4.11	1
GCA_002859645	Bordetella	4.1	1
GCA_001986025	Bordetella	4.09	1
GCA_004008975	Bordetella	4.09	1
GCA_001989095	Bordetella	4.11	1
GCA_002442755	Bordetella	4.11	1
GCA_002859625	Bordetella	4.11	1
GCA_003355025	Bordetella	4.11	1
GCA_001986635	Bordetella	4.1	1
GCA_004008655	Bordetella	4.1	1
GCA_001988615	Bordetella	4.1	1
GCA_001986235	Bordetella	4.1	1
GCA_001988155	Bordetella	4.11	1
GCA_001985625	Bordetella	4.11	1
GCA_001988835	Bordetella	4.11	1
GCA_002442655	Bordetella	4.11	1
GCA_001985585	Bordetella	4.11	1
GCA_004007625	Bordetella	4.11	1
GCA_002859685	Bordetella	4.1	1
GCA_001987675	Bordetella	4.11	1
GCA_004009075	Bordetella	4.1	1
GCA_001987795	Bordetella	4.11	1
GCA_003431345	Bordetella	4.1	1
GCA_001605685	Bordetella	4.11	1
GCA_004007155	Bordetella	4.11	1
GCA_001988475	Bordetella	4.11	1
GCA_001989055	Bordetella	4.1	1
GCA_001987575	Bordetella	4.1	1
GCA_004009015	Bordetella	4.11	1
GCA_001985005	Bordetella	4.1	1
GCA_002860045	Bordetella	4.32	1
GCA_001686365	Bordetella	4.13	1
GCA_001988435	Bordetella	4.1	1
GCA_001985065	Bordetella	4.1	1
GCA_001985745	Bordetella	4.1	1
GCA_001987435	Bordetella	4.11	1
GCA_001605465	Bordetella	4.11	1
GCA_001988315	Bordetella	4.11	1
GCA_001988335	Bordetella	4.11	1
GCA_001307725	Bordetella	4.11	1
GCA_002286375	Bordetella	4.11	1
GCA_001985805	Bordetella	4.1	1
GCA_004007215	Bordetella	4.1	1
GCA_001987635	Bordetella	4.11	1
GCA_001307665	Bordetella	4.11	1
GCA_004006615	Bordetella	4.11	1
GCA_002859725	Bordetella	4.11	1
GCA_001605365	Bordetella	4.11	1
GCA_001988675	Bordetella	4.11	1
GCA_001986295	Bordetella	4.11	1
GCA_001985205	Bordetella	4.11	1
GCA_001985105	Bordetella	4.1	1
GCA_002859825	Bordetella	4.11	1
GCA_001605075	Bordetella	4.11	1
GCA_001986895	Bordetella	4.11	1
GCA_001985905	Bordetella	4.11	1
GCA_001987095	Bordetella	4.11	1
GCA_001986575	Bordetella	4.11	1
GCA_001985965	Bordetella	4.11	1
GCA_001985565	Bordetella	4.1	1
GCA_001605235	Bordetella	4.11	1
GCA_001686605	Bordetella	4.12	1
GCA_001987255	Bordetella	4.11	1
GCA_001989195	Bordetella	4.1	1
GCA_001986005	Bordetella	4.11	1
GCA_002068975	Bordetella	4.11	1
GCA_001988515	Bordetella	4.11	1
GCA_001686585	Bordetella	4.12	1
GCA_001986955	Bordetella	4.11	1
GCA_001605255	Bordetella	4.11	1
GCA_002892665	Bordetella	4.11	1
GCA_004009215	Bordetella	4.11	1
GCA_001986475	Bordetella	4.1	1
GCA_001986675	Bordetella	4.11	1
GCA_001686505	Bordetella	4.11	1
GCA_002286295	Bordetella	4.11	1
GCA_001987495	Bordetella	4.11	1
GCA_001605155	Bordetella	4.11	1
GCA_004009695	Bordetella	4.11	1
GCA_002859585	Bordetella	4.11	1
GCA_001986375	Bordetella	4.1	1
GCA_004009275	Bordetella	4.11	1
GCA_001986655	Bordetella	4.11	1
GCA_002018515	Bordetella	4.11	1
GCA_001985285	Bordetella	4.1	1
GCA_001605565	Bordetella	4.1	1
GCA_001987475	Bordetella	4.11	1
GCA_002859665	Bordetella	4.11	1
GCA_001605215	Bordetella	4.07	1
GCA_001989335	Bordetella	4.11	1
GCA_002859785	Bordetella	4.11	1
GCA_004006875	Bordetella	4.86	1
GCA_004009235	Bordetella	4.11	1
GCA_001986275	Bordetella	4.11	1
GCA_001509915	Bordetella	4.08	1
GCA_004009715	Bordetella	4.25	1
GCA_001988575	Bordetella	4.1	1
GCA_001989035	Bordetella	4.11	1
GCA_001605135	Bordetella	4.11	1
GCA_001605055	Bordetella	4.11	1
GCA_001605115	Bordetella	4.11	1
GCA_001605585	Bordetella	4.11	1
GCA_001985125	Bordetella	4.11	1
GCA_001704295	Bordetella	5.53	1
GCA_001686545	Bordetella	4.15	1
GCA_001988455	Bordetella	4.11	1
GCA_004794295	Bordetella	4.09	1
GCA_001628735	Bordetella	4.11	1
GCA_001985825	Bordetella	4.11	1
GCA_002286135	Bordetella	4.11	1
GCA_001988995	Bordetella	4.11	1
GCA_001985305	Bordetella	4.11	1
GCA_001686625	Bordetella	4.12	1
GCA_001307745	Bordetella	4.11	1
GCA_001985665	Bordetella	4.11	1
GCA_001987935	Bordetella	4.11	1
GCA_001986875	Bordetella	4.11	1
GCA_000212975	Bordetella	4.12	1
GCA_004009335	Bordetella	4.11	1
GCA_001988395	Bordetella	4.11	1
GCA_001985425	Bordetella	4.1	1
GCA_001986065	Bordetella	4.11	1
GCA_001988035	Bordetella	4.12	1
GCA_001985765	Bordetella	4.11	1
GCA_001988855	Bordetella	4.1	1
GCA_001605665	Bordetella	4.1	1
GCA_001988775	Bordetella	4.11	1
GCA_001605385	Bordetella	4.11	1
GCA_001986335	Bordetella	4.11	1
GCA_002442775	Bordetella	4.11	1
GCA_004007535	Bordetella	4.11	1
GCA_001686465	Bordetella	4.12	1
GCA_001988275	Bordetella	4.11	1
GCA_004009135	Bordetella	4.11	1
GCA_002442695	Bordetella	4.11	1
GCA_004009155	Bordetella	4.1	1
GCA_001988735	Bordetella	4.11	1
GCA_001686525	Bordetella	4.12	1
GCA_004009195	Bordetella	4.1	1
GCA_001986155	Bordetella	4.11	1
GCA_001989115	Bordetella	4.11	1
GCA_001986715	Bordetella	4.11	1
GCA_004008995	Bordetella	4.11	1
GCA_001987775	Bordetella	4.11	1
GCA_004009035	Bordetella	4.11	1
GCA_001686425	Bordetella	4.11	1
GCA_001986355	Bordetella	4.11	1
GCA_001988415	Bordetella	4.11	1
GCA_001986995	Bordetella	4.11	1
GCA_002286055	Bordetella	4.1	1
GCA_001988915	Bordetella	4.11	1
GCA_001605545	Bordetella	4.11	1
GCA_001989255	Bordetella	4.11	1
GCA_001307585	Bordetella	4.11	1
GCA_001987115	Bordetella	4.11	1
GCA_900637995	Bordetella	5.21	1
GCA_002442675	Bordetella	4.11	1
GCA_001987195	Bordetella	4.11	1
GCA_001985325	Bordetella	4.11	1
GCA_001986595	Bordetella	4.11	1
GCA_001987315	Bordetella	4.11	1
GCA_004007275	Bordetella	4.1	1
GCA_001985485	Bordetella	4.1	1
GCA_001307645	Bordetella	4.1	1
GCA_001989015	Bordetella	4.11	1
GCA_001986835	Bordetella	4.11	1
GCA_001605405	Bordetella	4.11	1
GCA_002859745	Bordetella	4.1	1
GCA_004007095	Bordetella	4.11	1
GCA_001986255	Bordetella	4.1	1
GCA_002286035	Bordetella	4.11	1
GCA_001307525	Bordetella	4.1	1
GCA_001986695	Bordetella	4.11	1
GCA_001986315	Bordetella	4.11	1
GCA_004009535	Bordetella	4.1	1
GCA_001985225	Bordetella	4.11	1
GCA_003184465	Bordetella	5.34	1
GCA_900327855	Bordetella	4.16	1
GCA_001988095	Bordetella	4.1	1
GCA_001989275	Bordetella	4.11	1
GCA_001987415	Bordetella	4.1	1
GCA_001987555	Bordetella	4.11	1
GCA_001986535	Bordetella	4.11	1
GCA_001307565	Bordetella	4.1	1
GCA_001988195	Bordetella	4.1	1
GCA_001986415	Bordetella	4.1	1
GCA_001985545	Bordetella	4.11	1
GCA_001987035	Bordetella	4.11	1
GCA_003860305	Bordetella	4.13	1
GCA_001988135	Bordetella	4.1	1
GCA_004009415	Bordetella	4.1	1
GCA_003186205	Bordetella	5.21	1
GCA_000193595	Bordetella	4.1	1
GCA_001307685	Bordetella	4.11	1
GCA_004009735	Bordetella	4.11	1
GCA_001984965	Bordetella	4.1	1
GCA_001605485	Bordetella	4.11	1
GCA_001605505	Bordetella	4.1	1
GCA_001987375	Bordetella	4.09	1
GCA_001989295	Bordetella	4.11	1
GCA_001989175	Bordetella	4.11	1
GCA_002310915	Bordetella	4.1	1
GCA_001987595	Bordetella	4.11	1
GCA_002240475	Bordetella	4.1	1
GCA_002286115	Bordetella	4.1	1
GCA_004008935	Bordetella	4.1	1
GCA_002442615	Bordetella	4.11	1
GCA_001985265	Bordetella	4.11	1
GCA_001988635	Bordetella	4.09	1
GCA_001605445	Bordetella	4.11	1
GCA_001986815	Bordetella	4.11	1
GCA_001605425	Bordetella	4.11	1
GCA_001989075	Bordetella	4.11	1
GCA_002286095	Bordetella	4.1	1
GCA_001985865	Bordetella	4.11	1
GCA_001986915	Bordetella	4.11	1
GCA_001078295	Bordetella	4.86	1
GCA_001985945	Bordetella	4.11	1
[truncated: 11,714 more rows]
