# Supplementary material for: Mining of Thousands of Prokaryotic Genomes Reveals High Abundance of Prophages with a Strictly Narrow Host Range
Source: mSystems. 2022 Jul 26;7(4):e00326-22. doi: 10.1128/msystems.00326-22 (PMC9426530; doi:10.1128/msystems.00326-22)
Supplement: DATA SET S2 [file msystems.00326-22-s0006.xlsx]

## Sheet: Sheet1
Description	Isolation Source	Isolation Site	Host	Enviromental medium	Sample type	Biosample	GCA-Id	Group
Sample from Bacillus pseudofirmus OF4	N/A	N/A	N/A	N/A	N/A	SAMN02603086	GCA_000005825	Unassigned
Generic sample from Methanococcus voltae A3	N/A	N/A	N/A	N/A	N/A	SAMN00000040	GCA_000006175	Unassigned
Sample from Yersinia pestis KIM10+	N/A	N/A	N/A	N/A	N/A	SAMN02604093	GCA_000006645	Unassigned
Sample from Xylella fastidiosa 9a5c	N/A	N/A	N/A	N/A	N/A	SAMN02603773	GCA_000006725	Unassigned
Sample from Pseudomonas aeruginosa PAO1	N/A	N/A	N/A	N/A	N/A	SAMN02603714	GCA_000006765	Unassigned
Sample from Neisseria gonorrhoeae FA 1090	N/A	N/A	N/A	N/A	N/A	SAMN02604088	GCA_000006845	Unassigned
Sample from Lactococcus lactis subsp. lactis Il1403	N/A	N/A	N/A	N/A	N/A	SAMN02603339	GCA_000006865	Unassigned
Sample from Shigella flexneri 2a str. 301	N/A	N/A	N/A	N/A	N/A	SAMN02603599	GCA_000006925	Unassigned
Sample from Saccharolobus solfataricus P2	N/A	N/A	N/A	N/A	N/A	SAMN02603227	GCA_000007005	Unassigned
Sample from Zymomonas mobilis subsp. mobilis ZM4 = ATCC 31821	N/A	N/A	N/A	N/A	N/A	SAMN02603579	GCA_000007105	Unassigned
Sample from Xanthomonas campestris pv. campestris str. ATCC 33913	N/A	N/A	N/A	N/A	N/A	SAMN02603845	GCA_000007145	Unassigned
Sample from Methanopyrus kandleri AV19	N/A	N/A	N/A	N/A	N/A	SAMN02603235	GCA_000007185	Unassigned
Sample from Xylella fastidiosa Temecula1	N/A	N/A	N/A	N/A	N/A	SAMN02603844	GCA_000007245	Unassigned
Sample from Methanosarcina acetivorans C2A	N/A	N/A	N/A	N/A	N/A	SAMN03081414	GCA_000007345	Unassigned
Sample from Xanthomonas oryzae pv. oryzae KACC 10331	N/A	N/A	N/A	N/A	N/A	SAMN02603680	GCA_000007385	Unassigned
Sample from Shigella flexneri 2a str. 2457T	N/A	N/A	N/A	N/A	N/A	SAMN02604096	GCA_000007405	Unassigned
Sample from Streptococcus pyogenes MGAS315	N/A	N/A	N/A	N/A	N/A	SAMN02603496	GCA_000007425	Unassigned
Sample from Pseudomonas putida KT2440	N/A	N/A	N/A	N/A	N/A	SAMN02603999	GCA_000007565	Unassigned
Sample from Clostridium tetani E88	N/A	N/A	N/A	N/A	N/A	SAMN02603289	GCA_000007625	Unassigned
Sample from Leifsonia xyli subsp. xyli str. CTCB07	N/A	N/A	N/A	N/A	N/A	SAMN02603772	GCA_000007665	Unassigned
Sample from Leptospira interrogans serovar Copenhageni str. Fiocruz L1-130	N/A	N/A	N/A	N/A	N/A	SAMN02603847	GCA_000007685	Unassigned
Sample from Chromobacterium violaceum ATCC 12472	N/A	N/A	N/A	N/A	N/A	SAMN02603528	GCA_000007705	Unassigned
Sample from [Mannheimia] succiniciproducens MBEL55E	N/A	N/A	N/A	N/A	N/A	SAMN02603473	GCA_000007745	Unassigned
Sample from Enterococcus faecalis V583	N/A	N/A	N/A	N/A	N/A	SAMN02603978	GCA_000007785	Unassigned
Sample from Yersinia pestis biovar Microtus str. 91001	N/A	N/A	N/A	N/A	N/A	SAMN02602970	GCA_000007885	Unassigned
Sample from [Haemophilus] ducreyi 35000HP	N/A	N/A	N/A	N/A	N/A	SAMN02604087	GCA_000007945	Unassigned
Sample from Geobacter sulfurreducens PCA	N/A	N/A	N/A	N/A	N/A	SAMN02603989	GCA_000007985	Unassigned
Sample from Bacillus cereus ATCC 10987	N/A	N/A	N/A	N/A	N/A	SAMN02603979	GCA_000008005	Unassigned
Sample from Wolbachia endosymbiont of Drosophila melanogaster	N/A	N/A	Drosophila melanogaster	N/A	N/A	SAMN02604000	GCA_000008025	Unassigned
Sample from Lactobacillus johnsonii NCC 533	N/A	N/A	N/A	N/A	N/A	SAMN02603676	GCA_000008065	Unassigned
Sample from Bacillus anthracis str. Sterne	N/A	N/A	N/A	N/A	N/A	SAMN02598266	GCA_000008165	Unassigned
Sample from Treponema denticola ATCC 35405	N/A	N/A	N/A	N/A	N/A	SAMN02603967	GCA_000008185	Unassigned
Sample from Methylococcus capsulatus str. Bath	N/A	N/A	N/A	N/A	N/A	SAMN02603968	GCA_000008325	Unassigned
Sample from Cutibacterium acnes KPA171202	N/A	N/A	N/A	N/A	N/A	SAMN02603281	GCA_000008345	Unassigned
Sample from Bacillus anthracis str. 'Ames Ancestor'	N/A	N/A	N/A	N/A	N/A	SAMN02603433	GCA_000008445	Unassigned
Sample from Legionella pneumophila subsp. pneumophila str. Philadelphia 1	N/A	N/A	N/A	N/A	N/A	SAMN02603156	GCA_000008485	Unassigned
Sample from Deinococcus radiodurans R1	N/A	N/A	N/A	N/A	N/A	SAMN02603976	GCA_000008565	Unassigned
Sample from Clostridium acetobutylicum ATCC 824	N/A	N/A	N/A	N/A	N/A	SAMN02603243	GCA_000008765	Unassigned
Sample from Neisseria meningitidis MC58	N/A	N/A	N/A	N/A	N/A	SAMN02603997	GCA_000008805	Unassigned
Sample from Lactobacillus salivarius UCC118	N/A	N/A	N/A	N/A	N/A	SAMN02604111	GCA_000008925	Unassigned
Sample from Bifidobacterium longum DJO10A	N/A	N/A	N/A	N/A	N/A	SAMN02603512	GCA_000008945	Unassigned
Sample from Bacteroides thetaiotaomicron VPI-5482	N/A	N/A	N/A	N/A	N/A	SAMN02604314	GCA_000011065	Unassigned
Sample from Haloarcula marismortui ATCC 43049	N/A	N/A	N/A	N/A	N/A	SAMN02603385	GCA_000011085	Unassigned
Sample from Bacillus licheniformis DSM 13 = ATCC 14580	N/A	N/A	N/A	N/A	N/A	SAMN02603685	GCA_000011645	Unassigned
Sample from Gluconobacter oxydans 621H	N/A	N/A	N/A	N/A	N/A	SAMN02603293	GCA_000011685	Unassigned
Sample from Histophilus somni 129PT	N/A	N/A	N/A	N/A	N/A	SAMN02598486	GCA_000011785	Unassigned
Sample from Aliivibrio fischeri ES114	N/A	N/A	N/A	N/A	N/A	SAMN02604303	GCA_000011805	Unassigned
Sample from Dehalococcoides mccartyi 195	N/A	N/A	N/A	N/A	N/A	SAMN02603990	GCA_000011905	Unassigned
Sample from Staphylococcus epidermidis RP62A	N/A	N/A	N/A	N/A	N/A	SAMN02603975	GCA_000011925	Unassigned
Sample from Anaplasma marginale str. St. Maries	N/A	N/A	N/A	N/A	N/A	SAMN02604305	GCA_000011945	Unassigned
Sample from Ruegeria pomeroyi DSS-3	N/A	N/A	N/A	N/A	N/A	SAMN02604003	GCA_000011965	Unassigned
Sample from Shigella dysenteriae Sd197	N/A	N/A	N/A	N/A	N/A	SAMN02603600	GCA_000012005	Unassigned
Sample from Shigella boydii Sb227	N/A	N/A	N/A	N/A	N/A	SAMN02603601	GCA_000012025	Unassigned
Sample from Haemophilus influenzae 86-028NP	N/A	N/A	N/A	N/A	N/A	SAMN02603157	GCA_000012185	Unassigned
Sample from Pseudomonas protegens Pf-5	N/A	N/A	N/A	N/A	N/A	SAMN02604012	GCA_000012265	Unassigned
Sample from Psychrobacter arcticus 273-4	N/A	N/A	N/A	N/A	N/A	SAMN02598544	GCA_000012305	Unassigned
Sample from Dechloromonas aromatica RCB	N/A	N/A	N/A	N/A	N/A	SAMN02598546	GCA_000012425	Unassigned
Sample of PROCHLOROCOCCUS SP. NATL2A	N/A	N/A	N/A	N/A	N/A	SAMN00623057	GCA_000012465	Unassigned
Sample from Pelodictyon luteolum DSM 273	N/A	N/A	N/A	N/A	N/A	SAMN02598284	GCA_000012485	Unassigned
Sample from Synechococcus elongatus PCC 7942 = FACHB-805	N/A	N/A	N/A	N/A	N/A	SAMN02598254	GCA_000012525	Unassigned
Sample from Methanosphaera stadtmanae DSM 3091	N/A	N/A	N/A	N/A	N/A	SAMN02604180	GCA_000012545	Unassigned
Sample from Hydrogenovibrio crunogenus XCL-2	N/A	N/A	N/A	N/A	N/A	SAMN02598288	GCA_000012605	Unassigned
Sample from Synechococcus sp. CC9605	N/A	N/A	N/A	N/A	N/A	SAMN02598311	GCA_000012625	Unassigned
Sample from Desulfovibrio alaskensis G20	N/A	N/A	N/A	N/A	N/A	SAMN02598492	GCA_000012665	Unassigned
Sample from Myxococcus xanthus DK 1622	N/A	N/A	N/A	N/A	N/A	SAMN02604018	GCA_000012685	Unassigned
Sample from Streptococcus agalactiae A909	N/A	N/A	N/A	N/A	N/A	SAMN02604011	GCA_000012705	Unassigned
Sample from Nitrobacter winogradskyi Nb-255	N/A	N/A	N/A	N/A	N/A	SAMN02598308	GCA_000012725	Unassigned
Sample from Thiobacillus denitrificans ATCC 25259	N/A	N/A	N/A	N/A	N/A	SAMN02598291	GCA_000012745	Unassigned
MIGS Cultured Bacterial/Archaeal sample from Nitrosococcus oceani ATCC 19707	N/A	N/A	N/A	seawater	N/A	SAMN02598329	GCA_000012805	Unassigned
Sample from Bacteroides vulgatus ATCC 8482	N/A	N/A	N/A	N/A	N/A	SAMN02604309	GCA_000012825	Unassigned
Sample from Parabacteroides distasonis ATCC 8503	N/A	N/A	N/A	N/A	N/A	SAMN02604310	GCA_000012845	Unassigned
Sample from Carboxydothermus hydrogenoformans Z-2901	N/A	N/A	N/A	N/A	N/A	SAMN02603998	GCA_000012865	Unassigned
Sample from Pelobacter carbinolicus DSM 2380	N/A	N/A	N/A	N/A	N/A	SAMN02598295	GCA_000012885	Unassigned
Sample from Burkholderia lata	N/A	N/A	N/A	N/A	N/A	SAMN02598262	GCA_000012945	Unassigned
Sample from Hahella chejuensis KCTC 2396	N/A	N/A	N/A	N/A	N/A	SAMN02603483	GCA_000012985	Unassigned
Sample from Hyphomonas neptunium ATCC 15444	N/A	N/A	N/A	N/A	N/A	SAMN02604041	GCA_000013025	Unassigned
Sample from Salinibacter ruber DSM 13855	N/A	N/A	N/A	N/A	N/A	SAMN02604045	GCA_000013045	Unassigned
Sample from Rhodospirillum rubrum ATCC 11170	N/A	N/A	N/A	N/A	N/A	SAMN02598538	GCA_000013085	Unassigned
Sample from Moorella thermoacetica ATCC 39073	N/A	N/A	N/A	N/A	N/A	SAMN02598257	GCA_000013105	Unassigned
Sample from Anaplasma phagocytophilum str. HZ	N/A	N/A	N/A	N/A	N/A	SAMN02604015	GCA_000013125	Unassigned
Sample from Clostridium perfringens ATCC 13124	N/A	N/A	N/A	N/A	N/A	SAMN02604008	GCA_000013285	Unassigned
Sample from Novosphingobium aromaticivorans DSM 12444	N/A	N/A	N/A	N/A	N/A	SAMN02598432	GCA_000013325	Unassigned
Sample from Frankia casuarinae	N/A	N/A	N/A	N/A	N/A	SAMN02199398	GCA_000013345	Unassigned
Sample from Rhodopseudomonas palustris HaA2	N/A	N/A	N/A	N/A	N/A	SAMN02598335	GCA_000013365	Unassigned
Sample from Anaeromyxobacter dehalogenans 2CP-C	N/A	N/A	N/A	N/A	N/A	SAMN02598274	GCA_000013385	Unassigned
Sample from Syntrophus aciditrophicus SB	N/A	N/A	N/A	N/A	N/A	SAMN02603418	GCA_000013405	Unassigned
Sample from Streptococcus pyogenes MGAS10270	N/A	N/A	N/A	N/A	N/A	SAMN02603502	GCA_000013505	Unassigned
Sample from Shigella flexneri 5 str. 8401	epidemic	N/A	N/A	N/A	N/A	SAMN02603604	GCA_000013585	Unassigned
Sample from Rhodoferax ferrireducens T118	N/A	N/A	N/A	N/A	N/A	SAMN02598320	GCA_000013605	Unassigned
Sample from Janthinobacterium sp. Marseille	N/A	N/A	N/A	N/A	N/A	SAMN02603336	GCA_000013625	Unassigned
Sample from Paraburkholderia xenovorans LB400	N/A	N/A	N/A	N/A	N/A	SAMN02598451	GCA_000013645	Unassigned
Sample from Rhodopseudomonas palustris BisB5	N/A	N/A	N/A	N/A	N/A	SAMN02598336	GCA_000013685	Unassigned
Sample from Methylobacillus flagellatus KT	N/A	N/A	N/A	N/A	N/A	SAMN02598256	GCA_000013705	Unassigned
Sample from Rhodopseudomonas palustris BisB18	N/A	N/A	N/A	N/A	N/A	SAMN02598337	GCA_000013745	Unassigned
Sample from Shewanella denitrificans OS217	N/A	N/A	N/A	N/A	N/A	SAMN02598300	GCA_000013765	Unassigned
Sample from Pseudomonas stutzeri A1501	N/A	N/A	N/A	N/A	N/A	SAMN02603910	GCA_000013785	Unassigned
Sample from Yersinia pestis Nepal516	N/A	N/A	N/A	N/A	N/A	SAMN02598370	GCA_000013805	Unassigned
Sample from Yersinia pestis Antiqua	N/A	N/A	N/A	N/A	N/A	SAMN02598369	GCA_000013825	Unassigned
Sample from Polaromonas sp. JS666	N/A	N/A	N/A	N/A	N/A	SAMN02598293	GCA_000013865	Unassigned
Sample from Nitrobacter hamburgensis X14	N/A	N/A	N/A	N/A	N/A	SAMN02598307	GCA_000013885	Unassigned
Sample from Arcobacter butzleri RM4018	N/A	N/A	N/A	N/A	N/A	SAMN02604276	GCA_000014025	Unassigned
Sample from Ruegeria sp. TM1040	N/A	N/A	N/A	N/A	N/A	SAMN02598292	GCA_000014065	Unassigned
Sample from Burkholderia cenocepacia AU 1054	N/A	N/A	N/A	N/A	N/A	SAMN02598326	GCA_000014085	Unassigned
Sample from Neisseria meningitidis 053442	N/A	N/A	N/A	N/A	N/A	SAMN02603605	GCA_000014105	Unassigned
Sample from Mycobacterium sp. MCS	N/A	N/A	N/A	N/A	N/A	SAMN02598348	GCA_000014165	Unassigned
Sample from Rubrobacter xylanophilus DSM 9941	N/A	N/A	N/A	N/A	N/A	SAMN02598258	GCA_000014185	Unassigned
Sample from Pseudoalteromonas atlantica T6c	N/A	N/A	N/A	N/A	N/A	SAMN02598305	GCA_000014225	Unassigned
Sample from Chelativorans sp. BNC1	N/A	N/A	N/A	N/A	N/A	SAMN02598260	GCA_000014245	Unassigned
Sample from Trichodesmium erythraeum IMS101	N/A	N/A	N/A	N/A	N/A	SAMN02598485	GCA_000014265	Unassigned
Sample from Granulibacter bethesdensis CGDNIH1	N/A	N/A	N/A	N/A	N/A	SAMN02603769	GCA_000014285	Unassigned
Sample from Leuconostoc mesenteroides subsp. mesenteroides ATCC 8293	N/A	N/A	N/A	N/A	N/A	SAMN02598482	GCA_000014445	Unassigned
Sample from Pediococcus pentosaceus ATCC 25745	N/A	N/A	N/A	N/A	N/A	SAMN02598525	GCA_000014505	Unassigned
Sample from Lactococcus lactis subsp. cremoris SK11	N/A	N/A	N/A	N/A	N/A	SAMN02598527	GCA_000014545	Unassigned
Sample from Rhodococcus jostii RHA1	N/A	N/A	N/A	N/A	N/A	SAMN02604146	GCA_000014565	Unassigned
Sample from Shewanella sp. MR-7	N/A	N/A	N/A	N/A	N/A	SAMN02598316	GCA_000014665	Unassigned
Sample from Shewanella frigidimarina NCIMB 400	N/A	N/A	N/A	N/A	N/A	SAMN02598301	GCA_000014705	Unassigned
Sample from Syntrophomonas wolfei subsp. wolfei str. Goettingen G311	N/A	N/A	N/A	N/A	N/A	SAMN02598286	GCA_000014725	Unassigned
Sample from Nitrosomonas eutropha C91	N/A	N/A	N/A	N/A	N/A	SAMN02598323	GCA_000014765	Unassigned
Sample from Aeromonas hydrophila subsp. hydrophila ATCC 7966	N/A	N/A	N/A	N/A	N/A	SAMN02604052	GCA_000014805	Unassigned
Sample from Magnetococcus marinus MC-1	N/A	N/A	N/A	N/A	N/A	SAMN02598452	GCA_000014865	Unassigned
Sample from Shewanella piezotolerans WP3	N/A	N/A	N/A	N/A	N/A	SAMN02603456	GCA_000014885	Unassigned
Sample from Syntrophobacter fumaroxidans MPOB	N/A	N/A	N/A	N/A	N/A	SAMN02598285	GCA_000014965	Unassigned
Sample from Mycobacterium avium 104	N/A	N/A	N/A	N/A	N/A	SAMN02603981	GCA_000014985	Unassigned
Sample from Pelobacter propionicus DSM 2379	N/A	N/A	N/A	N/A	N/A	SAMN02598297	GCA_000015045	Unassigned
Sample from Chlorobium phaeobacteroides DSM 266	N/A	N/A	N/A	N/A	N/A	SAMN02598273	GCA_000015125	Unassigned
Sample from Bradyrhizobium sp. BTAi1	N/A	N/A	N/A	N/A	N/A	SAMN02598359	GCA_000015165	Unassigned
Sample from Shewanella sp. W3-18-1	N/A	N/A	N/A	N/A	N/A	SAMN02598315	GCA_000015185	Unassigned
Sample from Nocardioides sp. JS614	N/A	N/A	N/A	N/A	N/A	SAMN02598280	GCA_000015265	Unassigned
Sample from Psychromonas ingrahamii 37	N/A	N/A	N/A	N/A	N/A	SAMN02598361	GCA_000015285	Unassigned
Sample from Mycolicibacterium vanbaalenii PYR-1	N/A	N/A	N/A	N/A	N/A	SAMN02598347	GCA_000015305	Unassigned
Sample from Acidovorax citrulli AAC00-1	N/A	N/A	N/A	N/A	N/A	SAMN02598334	GCA_000015325	Unassigned
Sample from Dichelobacter nodosus VCS1703A	N/A	N/A	N/A	N/A	N/A	SAMN02603972	GCA_000015345	Unassigned
Sample from Mycobacterium sp. KMS	N/A	N/A	N/A	N/A	N/A	SAMN02598356	GCA_000015405	Unassigned
Sample from Acinetobacter baumannii ATCC 17978	N/A	N/A	N/A	N/A	N/A	SAMN02604331	GCA_000015425	Unassigned
Sample from Bartonella bacilliformis KC583	N/A	N/A	N/A	N/A	N/A	SAMN02604047	GCA_000015445	Unassigned
Sample from Desulfovibrio vulgaris DP4	N/A	N/A	N/A	N/A	N/A	SAMN02598381	GCA_000015485	Unassigned
Sample from Polaromonas naphthalenivorans CJ2	N/A	N/A	N/A	N/A	N/A	SAMN02598302	GCA_000015505	Unassigned
Sample from Acidovorax sp. JS42	N/A	N/A	N/A	N/A	N/A	SAMN02598333	GCA_000015545	Unassigned
Sample from Verminephrobacter eiseniae EF01-2	N/A	N/A	N/A	N/A	N/A	SAMN02598379	GCA_000015565	Unassigned
Sample of HALORHODOSPIRA HALOPHILA SL1	N/A	N/A	N/A	N/A	N/A	SAMN00623046	GCA_000015585	Unassigned
Sample from Methylibium petroleiphilum PM1	N/A	N/A	N/A	N/A	N/A	SAMN02598264	GCA_000015725	Unassigned
Sample from Geobacillus thermodenitrificans NG80-2	N/A	N/A	N/A	N/A	N/A	SAMN02603899	GCA_000015745	Unassigned
Sample from Methanoculleus marisnigri JR1	N/A	N/A	N/A	N/A	N/A	SAMN02598365	GCA_000015825	Unassigned
Sample from Shewanella baltica OS155	N/A	N/A	N/A	N/A	N/A	SAMN02598299	GCA_000015845	Unassigned
Sample from Hungateiclostridium thermocellum ATCC 27405	N/A	N/A	N/A	N/A	N/A	SAMN02598481	GCA_000015865	Unassigned
Sample from Actinobacillus pleuropneumoniae serovar 5b str. L20	N/A	N/A	N/A	N/A	N/A	SAMN02603665	GCA_000015885	Unassigned
Sample from Burkholderia pseudomallei 668	N/A	N/A	N/A	N/A	N/A	SAMN02604035	GCA_000015905	Unassigned
Sample from Rhodobacter sphaeroides ATCC 17029	N/A	N/A	N/A	N/A	N/A	SAMN02598340	GCA_000015985	Unassigned
Sample from Salmonella enterica subsp. enterica serovar Newport str. SL254	N/A	N/A	N/A	N/A	N/A	SAMN02604062	GCA_000016045	Unassigned
Sample of SHEWANELLA SP. PV-4	N/A	N/A	N/A	N/A	N/A	SAMN00623064	GCA_000016065	Unassigned
Sample from Methanococcus maripaludis C5	N/A	N/A	N/A	N/A	N/A	SAMN02598397	GCA_000016125	Unassigned
Sample from Desulfotomaculum reducens MI-1	N/A	N/A	N/A	N/A	N/A	SAMN02598304	GCA_000016165	Unassigned
Sample from Rhodospirillum centenum SW	N/A	N/A	N/A	N/A	N/A	SAMN02603908	GCA_000016185	Unassigned
Sample from Burkholderia vietnamiensis G4	N/A	N/A	N/A	N/A	N/A	SAMN02598263	GCA_000016205	Unassigned
Sample from Agrobacterium radiobacter K84	N/A	N/A	N/A	N/A	N/A	SAMN02602977	GCA_000016265	Unassigned
Sample from Agrobacterium vitis S4	N/A	N/A	Vitis vinifera cv. 'Izsaki Sarfeher'	N/A	N/A	SAMN02602976	GCA_000016285	Unassigned
Sample from Klebsiella pneumoniae subsp. pneumoniae MGH 78578	N/A	N/A	N/A	N/A	N/A	SAMN02603941	GCA_000016305	Unassigned
Sample from Polynucleobacter asymbioticus QLW-P1DMWA-1	N/A	N/A	N/A	N/A	N/A	SAMN02598371	GCA_000016345	Unassigned
Sample from Mycolicibacterium gilvum PYR-GCK	N/A	N/A	N/A	N/A	N/A	SAMN02598346	GCA_000016365	Unassigned
Sample from Rhodobacter sphaeroides ATCC 17025	N/A	N/A	N/A	N/A	N/A	SAMN02598341	GCA_000016405	Unassigned
Sample from Salinispora tropica CNB-440	N/A	N/A	N/A	N/A	N/A	SAMN02598367	GCA_000016425	Unassigned
Sample from Yersinia pestis Pestoides F	N/A	N/A	N/A	N/A	N/A	SAMN02598373	GCA_000016445	Unassigned
Sample from Haemophilus influenzae PittEE	N/A	N/A	N/A	N/A	N/A	SAMN02603084	GCA_000016465	Unassigned
Sample from Haemophilus influenzae PittGG	N/A	N/A	N/A	N/A	N/A	SAMN02603085	GCA_000016485	Unassigned
Sample from Methanobrevibacter smithii ATCC 35061	N/A	N/A	N/A	N/A	N/A	SAMN02604313	GCA_000016525	Unassigned
Sample of CALDICELLULOSIRUPTOR SACCHAROLYTICUS DSM 8903	N/A	N/A	N/A	N/A	N/A	SAMN00623033	GCA_000016545	Unassigned
Sample from Flavobacterium johnsoniae UW101	N/A	N/A	N/A	N/A	N/A	SAMN02598357	GCA_000016645	Unassigned
Sample from Acidiphilium cryptum JF-5	N/A	N/A	N/A	N/A	N/A	SAMN02598339	GCA_000016725	Unassigned
Sample from Sphingomonas wittichii RW1	N/A	N/A	N/A	N/A	N/A	SAMN02598383	GCA_000016765	Unassigned
Sample from Thermotoga petrophila RKU-1	N/A	N/A	N/A	N/A	N/A	SAMN02598377	GCA_000016785	Unassigned
Sample from Psychrobacter sp. PRwf-1	N/A	N/A	N/A	N/A	N/A	SAMN02598345	GCA_000016885	Unassigned
Sample of THERMOSIPHO MELANESIENSIS BI429	N/A	N/A	N/A	N/A	N/A	SAMN00623068	GCA_000016905	Unassigned
Sample from Yersinia pseudotuberculosis IP 31758	stool of a patient presenting with scarlet-like fever in the Primorski region of the former USSR; in 1971 sent to the Institut Pasteur (Paris, France) by Dr. Timofeeva (Antiplague Institute, Irkoutsk)	N/A	N/A	N/A	N/A	SAMN02604043	GCA_000016945	Unassigned
Sample from Clostridium beijerinckii NCIMB 8052	N/A	N/A	N/A	N/A	N/A	SAMN02598276	GCA_000016965	Unassigned
Sample from Alkaliphilus metalliredigens QYMF	N/A	N/A	N/A	N/A	N/A	SAMN02598282	GCA_000016985	Unassigned
Sample from Clostridium botulinum A str. ATCC 19397	N/A	N/A	N/A	N/A	N/A	SAMN02603532	GCA_000017025	Unassigned
Sample from Clostridium botulinum A str. Hall	N/A	N/A	N/A	N/A	N/A	SAMN02603534	GCA_000017045	Unassigned
Sample from Sinorhizobium medicae WSM419	N/A	N/A	N/A	N/A	N/A	SAMN02598363	GCA_000017145	Unassigned
Sample of METHANOCOCCUS AEOLICUS NANKAI-3	N/A	N/A	N/A	N/A	N/A	SAMN00623051	GCA_000017185	Unassigned
Generic sample from Methanococcus maripaludis C7	N/A	N/A	N/A	N/A	N/A	SAMN00000031	GCA_000017225	Unassigned
Sample from Actinobacillus succinogenes 130Z	N/A	N/A	N/A	N/A	N/A	SAMN02598296	GCA_000017245	Unassigned
Sample from Marinomonas sp. MWYL1	N/A	N/A	N/A	N/A	N/A	SAMN02598388	GCA_000017285	Unassigned
Sample from Kineococcus radiotolerans SRS30216 = ATCC BAA-149	N/A	N/A	N/A	N/A	N/A	SAMN02598259	GCA_000017305	Unassigned
Sample from Shewanella baltica OS185	N/A	N/A	N/A	N/A	N/A	SAMN02598398	GCA_000017325	Unassigned
Sample from Ochrobactrum anthropi ATCC 49188	N/A	N/A	N/A	N/A	N/A	SAMN02598421	GCA_000017405	Unassigned
Sample from Campylobacter jejuni subsp. doylei 269.97	N/A	N/A	N/A	N/A	N/A	SAMN02604056	GCA_000017485	Unassigned
Sample of PARVIBACULUM LAVAMENTIVORANS DS-1	N/A	N/A	N/A	N/A	N/A	SAMN00623055	GCA_000017565	Unassigned
Sample from Campylobacter hominis ATCC BAA-381	N/A	N/A	N/A	N/A	N/A	SAMN02603439	GCA_000017585	Unassigned
Sample from Leptospira biflexa serovar Patoc strain 'Patoc 1 (Ames)'	N/A	N/A	N/A	N/A	N/A	SAMN02603617	GCA_000017605	Unassigned
Sample from Xanthobacter autotrophicus Py2	N/A	N/A	N/A	N/A	N/A	SAMN02598342	GCA_000017645	Unassigned
Sample from Cronobacter sakazakii ATCC BAA-894	N/A	N/A	N/A	N/A	N/A	SAMN02603913	GCA_000017665	Unassigned
Sample from Leptospira biflexa serovar Patoc strain 'Patoc 1 (Paris)'	N/A	N/A	N/A	N/A	N/A	SAMN02603347	GCA_000017685	Unassigned
Sample from Campylobacter concisus 13826	N/A	N/A	N/A	N/A	N/A	SAMN02604054	GCA_000017725	Unassigned
Sample from Lysinibacillus sphaericus C3-41	N/A	N/A	N/A	N/A	N/A	SAMN02604328	GCA_000017965	Unassigned
Sample from Frankia sp. EAN1pec	N/A	N/A	N/A	N/A	N/A	SAMN02598325	GCA_000018005	Unassigned
Sample from Shewanella sediminis HAW-EB3	N/A	N/A	N/A	N/A	N/A	SAMN02598412	GCA_000018025	Unassigned
Sample from Citrobacter koseri ATCC BAA-895	N/A	N/A	N/A	N/A	N/A	SAMN02603912	GCA_000018045	Unassigned
Sample from Serratia proteamaculans 568	N/A	N/A	N/A	N/A	N/A	SAMN02598393	GCA_000018085	Unassigned
Sample from Dinoroseobacter shibae DFL 12 = DSM 16493	N/A	N/A	N/A	N/A	N/A	SAMN02598387	GCA_000018145	Unassigned
Sample from Salinispora arenicola CNS-205	N/A	N/A	N/A	N/A	N/A	SAMN02598378	GCA_000018265	Unassigned
Sample of CANDIDATUS DESULFOCOCCUS OLEOVORANS HXD3	N/A	N/A	N/A	N/A	N/A	SAMN00623035	GCA_000018405	Unassigned
Sample from Methanococcus maripaludis C6	N/A	N/A	N/A	N/A	N/A	SAMN02598423	GCA_000018485	Unassigned
Sample from Sinorhizobium fredii NGR234	N/A	N/A	N/A	N/A	N/A	SAMN02603283	GCA_000018545	Unassigned
Sample of HERPETOSIPHON AURANTIACUS ATCC 23779	N/A	N/A	N/A	N/A	N/A	SAMN00623048	GCA_000018565	Unassigned
Sample of DELFTIA ACIDOVORANS SPH-1	N/A	N/A	N/A	N/A	N/A	SAMN00623041	GCA_000018665	Unassigned
Sample from Lachnoclostridium phytofermentans ISDg	N/A	N/A	N/A	N/A	N/A	SAMN02598360	GCA_000018685	Unassigned
Sample of SHEWANELLA BALTICA OS195	N/A	N/A	N/A	N/A	N/A	SAMN00623061	GCA_000018765	Unassigned
Sample from Acholeplasma laidlawii PG-8A	N/A	N/A	N/A	N/A	N/A	SAMN02603756	GCA_000018785	Unassigned
Sample from Yersinia pestis Angola	N/A	N/A	N/A	N/A	N/A	SAMN02604042	GCA_000018805	Unassigned
Generic sample from Methylobacterium extorquens PA1	N/A	N/A	N/A	N/A	N/A	SAMN00000030	GCA_000018845	Unassigned
Sample from Chloroflexus aurantiacus J-10-fl	N/A	N/A	N/A	N/A	N/A	SAMN02598539	GCA_000018865	Unassigned
Sample from Streptococcus pneumoniae JJA	N/A	N/A	N/A	N/A	N/A	SAMN02603444	GCA_000018985	Unassigned
Sample from Streptococcus pneumoniae P1031	N/A	N/A	N/A	N/A	N/A	SAMN02603445	GCA_000019005	Unassigned
Sample from Anoxybacillus flavithermus WK1	N/A	N/A	N/A	N/A	N/A	SAMN02604185	GCA_000019045	Unassigned
Sample of THERMOANAEROBACTER ETHANOLICUS X514	N/A	N/A	N/A	N/A	N/A	SAMN00623066	GCA_000019065	Unassigned
Sample from Caulobacter sp. K31	N/A	N/A	N/A	N/A	N/A	SAMN02598364	GCA_000019145	Unassigned
Sample from Heliobacterium modesticaldum Ice1	N/A	N/A	N/A	N/A	N/A	SAMN02602985	GCA_000019165	Unassigned
Sample from Shewanella halifaxensis HAW-EB4	N/A	N/A	N/A	N/A	N/A	SAMN02598431	GCA_000019185	Unassigned
Sample from Campylobacter lari RM2100	N/A	N/A	N/A	N/A	N/A	SAMN02604025	GCA_000019205	Unassigned
Sample from Clostridium botulinum B1 str. Okra	N/A	N/A	N/A	N/A	N/A	SAMN02603535	GCA_000019305	Unassigned
Sample from Xylella fastidiosa M12	N/A	N/A	N/A	N/A	N/A	SAMN02598402	GCA_000019325	Unassigned
Sample of METHYLOBACTERIUM SP. 4-46	N/A	N/A	N/A	N/A	N/A	SAMN00623053	GCA_000019365	Unassigned
Sample from Histophilus somni 2336	N/A	N/A	N/A	N/A	N/A	SAMN02598524	GCA_000019405	Unassigned
Sample from Yersinia pseudotuberculosis YPIII	N/A	N/A	N/A	N/A	N/A	SAMN02598457	GCA_000019465	Unassigned
Sample from Burkholderia cenocepacia MC0-3	N/A	N/A	N/A	N/A	N/A	SAMN02598404	GCA_000019505	Unassigned
Sample from Shewanella woodyi ATCC 51908	N/A	N/A	N/A	N/A	N/A	SAMN02598391	GCA_000019525	Unassigned
Sample from Clostridium botulinum A3 str. Loch Maree	N/A	N/A	N/A	N/A	N/A	SAMN02603536	GCA_000019545	Unassigned
Sample from Klebsiella variicola	N/A	N/A	N/A	N/A	N/A	SAMN02603449	GCA_000019565	Unassigned
Sample from Xanthomonas oryzae pv. oryzae PXO99A	N/A	N/A	N/A	N/A	N/A	SAMN02603061	GCA_000019585	Unassigned
Generic sample from Thermotoga sp. RQ2	N/A	N/A	N/A	N/A	N/A	SAMN00000279	GCA_000019625	Unassigned
Sample from Methylacidiphilum infernorum V4	N/A	N/A	N/A	N/A	N/A	SAMN02604183	GCA_000019665	Unassigned
Generic sample from Methylobacterium radiotolerans JCM 2831	N/A	N/A	N/A	N/A	N/A	SAMN00000277	GCA_000019725	Unassigned
Sample from Polynucleobacter necessarius STIR1	N/A	N/A	N/A	N/A	N/A	SAMN02598428	GCA_000019745	Unassigned
Sample from Xylella fastidiosa M23	N/A	N/A	N/A	N/A	N/A	SAMN02598408	GCA_000019765	Unassigned
Sample from Leptothrix cholodnii SP-6	N/A	N/A	N/A	N/A	N/A	SAMN02598429	GCA_000019785	Unassigned
Sample from Beijerinckia indica subsp. indica ATCC 9039	N/A	N/A	N/A	N/A	N/A	SAMN02598441	GCA_000019845	Unassigned
Generic sample from Exiguobacterium sibiricum 255-15	N/A	N/A	N/A	N/A	N/A	SAMN00120225	GCA_000019905	Unassigned
Generic sample from Methylobacterium populi BJ001	N/A	N/A	N/A	N/A	N/A	SAMN00000038	GCA_000019945	Unassigned
Generic sample from Opitutus terrae PB90-1	N/A	N/A	N/A	N/A	N/A	SAMN00000285	GCA_000019965	Unassigned
Sample from Natranaerobius thermophilus JW/NM-WN-LF	N/A	N/A	N/A	N/A	N/A	SAMN02598430	GCA_000020005	Unassigned
Sample from Nostoc punctiforme PCC 73102	N/A	N/A	N/A	N/A	N/A	SAMN02598449	GCA_000020025	Unassigned
Sample from Paraburkholderia phymatum STM815	N/A	N/A	N/A	N/A	N/A	SAMN02598384	GCA_000020045	Unassigned
Sample from Yersinia pseudotuberculosis PB1/+	N/A	N/A	N/A	N/A	N/A	SAMN02598458	GCA_000020085	Unassigned
Sample from Neisseria gonorrhoeae NCCP11945	N/A	N/A	N/A	N/A	N/A	SAMN02603475	GCA_000020105	Unassigned
Sample from Paraburkholderia phytofirmans PsJN	N/A	N/A	N/A	N/A	N/A	SAMN02598395	GCA_000020125	Unassigned
Generic sample from Elusimicrobium minutum Pei191	N/A	N/A	N/A	N/A	N/A	SAMN00000042	GCA_000020145	Unassigned
Sample from Clostridium botulinum B str. Eklund 17B (NRP)	N/A	N/A	N/A	N/A	N/A	SAMN02603538	GCA_000020165	Unassigned
Sample from Shigella boydii CDC 3083-94	N/A	N/A	N/A	N/A	N/A	SAMN02604039	GCA_000020185	Unassigned
Sample from Ralstonia pickettii 12J	N/A	N/A	N/A	N/A	N/A	SAMN02598396	GCA_000020205	Unassigned
Sample from Rhizobium etli CIAT 652	N/A	N/A	N/A	N/A	N/A	SAMN02603107	GCA_000020265	Unassigned
Sample from Clostridium botulinum E3 str. Alaska E43	N/A	N/A	N/A	N/A	N/A	SAMN02603537	GCA_000020285	Unassigned
Sample from Anaplasma marginale str. Florida	erythrocytes	N/A	cattle	N/A	N/A	SAMN02604306	GCA_000020305	Unassigned
Sample of GEOBACTER LOVLEYI SZ	N/A	N/A	N/A	N/A	N/A	SAMN00623044	GCA_000020385	Unassigned
Sample from Actinobacillus pleuropneumoniae serovar 7 str. AP76	N/A	N/A	N/A	N/A	N/A	SAMN02603888	GCA_000020405	Unassigned
Sample from Bifidobacterium longum subsp. infantis ATCC 15697 = JCM 1222 = DSM 20088	N/A	N/A	N/A	N/A	N/A	SAMN02598380	GCA_000020425	Unassigned
Generic sample from Rhodopseudomonas palustris TIE-1	N/A	N/A	N/A	N/A	N/A	SAMN00000049	GCA_000020445	Unassigned
Sample from Chloroherpeton thalassium ATCC 35110	N/A	N/A	N/A	N/A	N/A	SAMN02598461	GCA_000020525	Unassigned
Sample from Alteromonas mediterranea	N/A	N/A	N/A	N/A	N/A	SAMN02603915	GCA_000020585	Unassigned
Sample from [Eubacterium] rectale ATCC 33656	N/A	N/A	N/A	N/A	N/A	SAMN02603082	GCA_000020605	Unassigned
Sample of STENOTROPHOMONAS MALTOPHILIA R551-3	N/A	N/A	N/A	N/A	N/A	SAMN00623065	GCA_000020665	Unassigned
Sample from Salmonella enterica subsp. enterica serovar Heidelberg str. SL476	N/A	N/A	N/A	N/A	N/A	SAMN02604067	GCA_000020705	Unassigned
Generic sample from Anaeromyxobacter sp. K	N/A	N/A	N/A	N/A	N/A	SAMN00000041	GCA_000020805	Unassigned
Sample from Acidithiobacillus ferrooxidans ATCC 53993	N/A	N/A	N/A	N/A	N/A	SAMN02598372	GCA_000020825	Unassigned
Sample from Edwardsiella tarda EIB202	N/A	N/A	N/A	N/A	N/A	SAMN02603129	GCA_000020865	Unassigned
Sample from Rhodobacter sphaeroides KD131	N/A	N/A	N/A	N/A	N/A	SAMN02603252	GCA_000021005	Unassigned
Sample from Laribacter hongkongensis HLHK9	N/A	N/A	N/A	N/A	N/A	SAMN02603956	GCA_000021025	Unassigned
Sample from Azotobacter vinelandii DJ	N/A	N/A	N/A	N/A	N/A	SAMN02604349	GCA_000021045	Unassigned
Sample from Escherichia coli O157 H7 str. EC4115	N/A	N/A	N/A	N/A	N/A	SAMN02603441	GCA_000021125	Unassigned
Sample from Listeria monocytogenes HCC23	N/A	N/A	N/A	N/A	N/A	SAMN02603154	GCA_000021185	Unassigned
Sample from Acinetobacter baumannii AB0057	N/A	N/A	N/A	N/A	N/A	SAMN02603051	GCA_000021245	Unassigned
Sample from Gluconacetobacter diazotrophicus PA1 5	N/A	N/A	N/A	N/A	N/A	SAMN02598444	GCA_000021325	Unassigned
Generic sample from Rhizobium leguminosarum bv. trifolii WSM2304	N/A	N/A	N/A	N/A	N/A	SAMN00000679	GCA_000021345	Unassigned
Sample from Oligotropha carboxidovorans OM5	N/A	N/A	N/A	N/A	N/A	SAMN02603611	GCA_000021365	Unassigned
Generic sample from Desulfovibrio vulgaris str. 'Miyazaki F'	N/A	N/A	N/A	N/A	N/A	SAMN00000799	GCA_000021385	Unassigned
Sample from Acidithiobacillus ferrooxidans ATCC 23270	N/A	N/A	N/A	N/A	N/A	SAMN02603974	GCA_000021485	Unassigned
Sample from Persephonella marina EX-H1	N/A	N/A	N/A	N/A	N/A	SAMN02604029	GCA_000021565	Unassigned
Sample of SHEWANELLA BALTICA OS223	N/A	N/A	N/A	N/A	N/A	SAMN00623062	GCA_000021665	Unassigned
Sample from Thermomicrobium roseum DSM 5159	N/A	N/A	N/A	N/A	N/A	SAMN02603430	GCA_000021685	Unassigned
Generic sample from Methylocella silvestris BL2	N/A	N/A	N/A	N/A	N/A	SAMN00000045	GCA_000021745	Unassigned
Generic sample from Thauera sp. MZ1T	N/A	N/A	N/A	N/A	N/A	SAMN00000048	GCA_000021765	Unassigned
Sample from Bacillus cereus AH820	N/A	N/A	N/A	N/A	N/A	SAMN02604057	GCA_000021785	Unassigned
Generic sample from Cyanothece sp. PCC 7424	N/A	N/A	N/A	N/A	N/A	SAMN00000286	GCA_000021825	Unassigned
Generic sample from Methylobacterium chloromethanicum CM4	N/A	N/A	N/A	N/A	N/A	SAMN00000037	GCA_000021845	Unassigned
Sample from Rhodobacter capsulatus SB 1003	N/A	N/A	N/A	N/A	N/A	SAMN02604080	GCA_000021865	Unassigned
Sample from Glaesserella parasuis SH0165	isolated from a Glasser's disease outbreak farm	N/A	swine	N/A	N/A	SAMN02603313	GCA_000021885	Unassigned
Generic sample from Desulfatibacillum alkenivorans AK-01	N/A	N/A	N/A	N/A	N/A	SAMN00000039	GCA_000021905	Unassigned
Sample from Desulfitobacterium hafniense DCB-2	N/A	N/A	N/A	N/A	N/A	SAMN02598433	GCA_000021925	Unassigned
Generic sample from Thioalkalivibrio sulfidophilus HL-EbGr7	N/A	N/A	N/A	N/A	N/A	SAMN00001443	GCA_000021985	Unassigned
Generic sample from Cyanothece sp. PCC 7425	N/A	N/A	N/A	N/A	N/A	SAMN00000655	GCA_000022045	Unassigned
Sample of CLOSTRIDIUM CELLULOLYTICUM H10	N/A	N/A	N/A	N/A	N/A	SAMN00623037	GCA_000022065	Unassigned
Generic sample from Methylobacterium nodulans ORS 2060	N/A	N/A	N/A	N/A	N/A	SAMN00000043	GCA_000022085	Unassigned
Generic sample from Desulfovibrio desulfuricans subsp. desulfuricans str. ATCC 27774	N/A	N/A	N/A	N/A	N/A	SAMN00001882	GCA_000022125	Unassigned
Generic sample from Anaeromyxobacter dehalogenans 2CP-1	N/A	N/A	N/A	N/A	N/A	SAMN00000050	GCA_000022145	Unassigned
Sample from Halorubrum lacusprofundi ATCC 49239	N/A	N/A	N/A	N/A	N/A	SAMN02598407	GCA_000022205	Unassigned
Sample from Shigella flexneri 2002017	N/A	N/A	N/A	N/A	N/A	SAMN02603122	GCA_000022245	Unassigned
Sample from Wolbachia sp. wRi	N/A	N/A	Drosophila simulans Riverside	N/A	N/A	SAMN02603205	GCA_000022285	Unassigned
Generic sample from Acidovorax ebreus TPSY	N/A	N/A	N/A	N/A	N/A	SAMN00001444	GCA_000022305	Unassigned
Sample from Caldicellulosiruptor bescii DSM 6725	N/A	N/A	N/A	N/A	N/A	SAMN02598462	GCA_000022325	Unassigned
Sample from Sulfolobus islandicus L.S.2.15	N/A	N/A	N/A	N/A	N/A	SAMN02598420	GCA_000022385	Unassigned
Sample from Sulfolobus islandicus M.14.25	N/A	N/A	N/A	N/A	N/A	SAMN02598416	GCA_000022405	Unassigned
Sample from Sulfolobus islandicus M.16.27	N/A	N/A	N/A	N/A	N/A	SAMN02598417	GCA_000022425	Unassigned
Sample from Sulfolobus islandicus M.16.4	N/A	N/A	N/A	N/A	N/A	SAMN02598414	GCA_000022445	Unassigned
Sample from Sulfolobus islandicus Y.G.57.14	N/A	N/A	N/A	N/A	N/A	SAMN02598422	GCA_000022465	Unassigned
Sample from Acidobacterium capsulatum ATCC 51196	N/A	N/A	N/A	N/A	N/A	SAMN02603447	GCA_000022565	Unassigned
Sample from Vibrio cholerae MJ-1236	N/A	N/A	N/A	N/A	N/A	SAMN02603569	GCA_000022585	Unassigned
Sample from Methylorubrum extorquens AM1	N/A	N/A	N/A	N/A	N/A	SAMN02604258	GCA_000022685	Unassigned
Sample from Bartonella grahamii as4aup	N/A	N/A	N/A	N/A	N/A	SAMN02603206	GCA_000022725	Unassigned
Sample from Yersinia pestis D106004	N/A	N/A	N/A	N/A	N/A	SAMN02603871	GCA_000022805	Unassigned
Sample from Yersinia pestis D182038	N/A	N/A	N/A	N/A	N/A	SAMN02603872	GCA_000022825	Unassigned
Sample from Yersinia pestis Z176003	N/A	N/A	N/A	N/A	N/A	SAMN02603873	GCA_000022845	Unassigned
Sample from Edwardsiella ictaluri 93-146	N/A	N/A	N/A	N/A	N/A	SAMN02603942	GCA_000022885	Unassigned
Sample from Corynebacterium aurimucosum ATCC 700975	N/A	N/A	N/A	N/A	N/A	SAMN02603064	GCA_000022905	Unassigned
Sample from Aggregatibacter aphrophilus NJ8700	N/A	N/A	N/A	N/A	N/A	SAMN02602980	GCA_000022985	Unassigned
Sample from Exiguobacterium sp. AT1b	N/A	Yellowstone National Park	N/A	N/A	N/A	SAMN02598453	GCA_000023045	Unassigned
Sample from Tolumonas auensis DSM 9187	sediment of freshwater lake	freshwater mud	N/A	N/A	N/A	SAMN02598508	GCA_000023065	Unassigned
Sample from Dyadobacter fermentans DSM 18053	N/A	Surface sterilized stems from Zea mays	Zea mays	N/A	N/A	SAMN02598437	GCA_000023125	Unassigned
Generic sample from Rhizobium leguminosarum bv. trifolii WSM1325	N/A	N/A	N/A	N/A	N/A	SAMN00000703	GCA_000023185	Unassigned
Generic sample from Desulfomicrobium baculatum DSM 4028	N/A	N/A	N/A	N/A	N/A	SAMN00002602	GCA_000023225	Unassigned
Generic sample from Actinosynnema mirum DSM 43827	N/A	N/A	N/A	N/A	N/A	SAMN00001904	GCA_000023245	Unassigned
Generic sample from Capnocytophaga ochracea DSM 7271	N/A	N/A	N/A	N/A	N/A	SAMN00001911	GCA_000023285	Unassigned
Sample from Variovorax paradoxus S110	N/A	N/A	N/A	N/A	N/A	SAMN02598472	GCA_000023345	Unassigned
Generic sample from Geobacillus sp. WCH70	N/A	N/A	N/A	N/A	N/A	SAMN00000635	GCA_000023385	Unassigned
Generic sample from Ralstonia pickettii 12D	N/A	N/A	N/A	N/A	N/A	SAMN00000034	GCA_000023425	Unassigned
Generic sample from Desulfovibrio salexigens DSM 2638	N/A	N/A	N/A	N/A	N/A	SAMN00001870	GCA_000023445	Unassigned
Sample from Zunongwangia profunda SM-A87	N/A	N/A	N/A	N/A	N/A	SAMN02603855	GCA_000023465	Unassigned
Generic sample from Paenibacillus sp. JDR-2	N/A	N/A	N/A	N/A	N/A	SAMN00000047	GCA_000023585	Unassigned
Sample from Pectobacterium carotovorum subsp. carotovorum PC1	N/A	N/A	N/A	N/A	N/A	SAMN02598478	GCA_000023605	Unassigned
Generic sample from Geobacter sp. M21	N/A	N/A	N/A	N/A	N/A	SAMN00000633	GCA_000023645	Unassigned
Generic sample from Escherichia coli 'BL21-Gold(DE3)pLysS AG'	N/A	N/A	N/A	N/A	N/A	SAMN00002656	GCA_000023665	Unassigned
Sample from Flavobacteriaceae bacterium 3519-10	glacial ice, 3519 m depth	N/A	N/A	N/A	N/A	SAMN02604231	GCA_000023725	Unassigned
Sample from Methylovorus glucosetrophus SIP3-4	N/A	N/A	N/A	N/A	N/A	SAMN02598498	GCA_000023745	Unassigned
Sample from Pedobacter heparinus DSM 2366	N/A	Soil	N/A	N/A	N/A	SAMN02598456	GCA_000023825	Unassigned
Sample from Slackia heliotrinireducens DSM 20476	N/A	Sheep rumen, Australia	Sheep	N/A	N/A	SAMN02598438	GCA_000023885	Unassigned
Generic sample from Halorhabdus utahensis DSM 12940	N/A	N/A	N/A	N/A	N/A	SAMN00002611	GCA_000023945	Unassigned
Generic sample from Halomicrobium mukohataei DSM 12286	N/A	N/A	N/A	N/A	N/A	SAMN00002610	GCA_000023965	Unassigned
Sample from Methanocaldococcus fervens AG86	N/A	Deep-sea hydrothermal chimney sample collected on the East Pacific Rise at a depth of 2600m	N/A	N/A	N/A	SAMN02598490	GCA_000023985	Unassigned
Generic sample from Chitinophaga pinensis DSM 2588	N/A	N/A	N/A	N/A	N/A	SAMN00001914	GCA_000024005	Unassigned
Sample from Jonesia denitrificans DSM 20603	N/A	Boiled ox blood	Ox	N/A	N/A	SAMN02598439	GCA_000024065	Unassigned
Generic sample from Anaerococcus prevotii DSM 20548	N/A	N/A	N/A	N/A	N/A	SAMN00001908	GCA_000024105	Unassigned
Sample from Robiginitalea biformata HTCC2501	N/A	N/A	N/A	N/A	N/A	SAMN02603916	GCA_000024125	Unassigned
Sample from Methanobrevibacter ruminantium M1	N/A	N/A	N/A	N/A	N/A	SAMN02603710	GCA_000024185	Unassigned
Sample from Desulfofarcimen acetoxidans DSM 771	N/A	Piggery waste in Gottingen, Germany	N/A	N/A	N/A	SAMN02598455	GCA_000024205	Unassigned
Generic sample from Atopobium parvulum DSM 20469	N/A	N/A	N/A	N/A	N/A	SAMN00001907	GCA_000024225	Unassigned
Generic sample from Zymomonas mobilis subsp. mobilis NCIMB 11163	N/A	N/A	N/A	N/A	N/A	SAMN00113486	GCA_000024245	Unassigned
Generic sample from Eggerthella lenta DSM 2243	N/A	N/A	N/A	N/A	N/A	SAMN00002594	GCA_000024265	Unassigned
Generic sample from Alicyclobacillus acidocaldarius subsp. acidocaldarius DSM 446	N/A	N/A	N/A	N/A	N/A	SAMN00001901	GCA_000024285	Unassigned
Sample from Nakamurella multipartita DSM 44233	N/A	Actived sludge cultured in fed-batch reactors	N/A	N/A	N/A	SAMN02598467	GCA_000024365	Unassigned
Sample from Thermomonospora curvata DSM 43183	N/A	Municipal refuse compost samples	N/A	N/A	N/A	SAMN02598435	GCA_000024385	Unassigned
Sample from Sebaldella termitidis ATCC 33386	N/A	termite intestine	Termite	N/A	N/A	SAMN02598468	GCA_000024405	Unassigned
Generic sample from Meiothermus ruber DSM 1279	N/A	N/A	N/A	N/A	N/A	SAMN00002601	GCA_000024425	Unassigned
Sample from Bifidobacterium dentium Bd1	N/A	N/A	N/A	N/A	N/A	SAMN02603177	GCA_000024445	Unassigned
Sample from Anaplasma centrale str. Israel	N/A	N/A	N/A	N/A	N/A	SAMN02604279	GCA_000024505	Unassigned
Sample from Stackebrandtia nassauensis DSM 44728	soil	Soil sample from Nassau Bahamas	N/A	N/A	N/A	SAMN02598427	GCA_000024545	Unassigned
Sample from Staphylococcus aureus subsp. aureus ED98	N/A	N/A	N/A	N/A	N/A	SAMN02604165	GCA_000024585	Unassigned
Sample from Methanocaldococcus vulcanius M7	N/A	Deep-sea hydrothermal chimney sample collected on the East Pacific Rise at a depth of 2600m	N/A	N/A	N/A	SAMN02598493	GCA_000024625	Unassigned
Sample from Pectobacterium parmentieri WPP163	N/A	N/A	N/A	N/A	N/A	SAMN02598479	GCA_000024645	Unassigned
Generic sample from Paenibacillus sp. Y412MC10	N/A	N/A	N/A	N/A	N/A	SAMN00191238	GCA_000024685	Unassigned
Generic sample from Geobacillus sp. Y412MC61	N/A	N/A	N/A	N/A	N/A	SAMN00017500	GCA_000024705	Unassigned
Sample from Nitrosococcus halophilus Nc 4	N/A	N/A	N/A	N/A	N/A	SAMN02598510	GCA_000024725	Unassigned
Generic sample from Sulfolobus solfataricus 98/2	N/A	N/A	N/A	N/A	N/A	SAMN00120218	GCA_000024745	Unassigned
Sample from Halothiobacillus neapolitanus c2	disintigrated concrete from an outflow sewer	Disintegrated concrete from an outfall sewer in Melbourne, Australia	N/A	N/A	N/A	SAMN02598477	GCA_000024765	Unassigned
Generic sample from Gordonia bronchialis DSM 43247	N/A	N/A	N/A	N/A	N/A	SAMN00002600	GCA_000024785	Unassigned
Generic sample from Haliangium ochraceum DSM 14365	N/A	N/A	N/A	N/A	N/A	SAMN00002596	GCA_000024805	Unassigned
Sample from Vibrio antiquarius	N/A	N/A	N/A	N/A	N/A	SAMN02603570	GCA_000024825	Unassigned
Generic sample from Sulfurospirillum deleyianum DSM 6946	N/A	N/A	N/A	N/A	N/A	SAMN00002613	GCA_000024885	Unassigned
Generic sample from Xylanimonas cellulosilytica DSM 15894	N/A	N/A	N/A	N/A	N/A	SAMN00002456	GCA_000024965	Unassigned
Sample from Lactococcus lactis subsp. lactis KF147	sprouts	N/A	mung bean	N/A	N/A	SAMN02603087	GCA_000025045	Unassigned
Sample from Dickeya zeae Ech586	N/A	N/A	N/A	N/A	N/A	SAMN02598506	GCA_000025065	Unassigned
MIGS Cultured Bacterial/Archaeal sample from Gardnerella vaginalis 409-05	N/A	N/A	Homo sapiens	biological product [ENVO:02000043]	N/A	SAMN02299422	GCA_000025205	Unassigned
Generic sample from Conexibacter woesei DSM 14684	N/A	N/A	N/A	N/A	N/A	SAMN00002582	GCA_000025265	Unassigned
Generic sample from Archaeoglobus profundus DSM 5631	N/A	N/A	N/A	N/A	N/A	SAMN00017459	GCA_000025285	Unassigned
Generic sample from Geodermatophilus obscurus DSM 43160	N/A	N/A	N/A	N/A	N/A	SAMN00002612	GCA_000025345	Unassigned
Sample from Pantoea ananatis LMG 20103	blight and dieback of Eucalyptus	N/A	Eucalyptus	N/A	N/A	SAMN02603236	GCA_000025405	Unassigned
Sample from Ferroglobus placidus DSM 10642	Derek Lovley (dlovley@microbio.umass.edu)	Hallow submarine hydrothermal system at Vulcano Italy	N/A	N/A	N/A	SAMN02598503	GCA_000025505	Unassigned
Sample from Enterobacter cloacae subsp. cloacae ATCC 13047	N/A	N/A	N/A	N/A	N/A	SAMN02603901	GCA_000025565	Unassigned
Sample from Dehalococcoides mccartyi GT	N/A	N/A	N/A	N/A	N/A	SAMN02598511	GCA_000025585	Unassigned
Sample from Natrialba magadii ATCC 43099	ATCC 43099	Lake Magadi in Kenya	N/A	N/A	N/A	SAMN02598473	GCA_000025625	Unassigned
Sample from Thermoanaerobacter italicus Ab9	N/A	Mud, thermal spa; Italy, Abano Terme	N/A	N/A	N/A	SAMN02598495	GCA_000025645	Unassigned
Sample from Aciduliprofundum boonei T469	N/A	Hydrothermally heated black smoker wall at the TAG site at the Mid Atlantic Ridge depth 3650m	N/A	N/A	N/A	SAMN02598523	GCA_000025665	Unassigned
Sample from Haloferax volcanii DS2	N/A	N/A	N/A	N/A	N/A	SAMN02604027	GCA_000025685	Unassigned
Sample from Sideroxydans lithotrophicus ES-1	N/A	iron contaminated groundwater in Michigan	N/A	N/A	N/A	SAMN02598496	GCA_000025705	Unassigned
Sample from Denitrovibrio acetiphilus DSM 12809	N/A	Oil reservoir model column	N/A	N/A	N/A	SAMN02598464	GCA_000025725	Unassigned
Sample from Bacillus megaterium QM B1551	N/A	N/A	N/A	N/A	N/A	SAMN02603354	GCA_000025825	Unassigned
Sample from Aminobacterium colombiense DSM 12261	N/A	Anaerobic lagoon of dairy wastewater treatment plant in Colombia	N/A	N/A	N/A	SAMN02598488	GCA_000025885	Unassigned
Sample from Coraliomargarita akajimensis DSM 45221	N/A	Seawater surrounding the hard coral x Galaxea fascicularis; Majanohama, Akajima, Japan	N/A	N/A	N/A	SAMN02598501	GCA_000025905	Unassigned
Sample from Leuconostoc citreum KM20	N/A	N/A	N/A	N/A	N/A	SAMN02603482	GCA_000026405	Unassigned
Sample from Haemophilus influenzae Rd KW20	N/A	N/A	N/A	N/A	N/A	SAMN02603991	GCA_000027305	Unassigned
Sample from Chromohalobacter salexigens DSM 3043	N/A	N/A	N/A	N/A	N/A	SAMN02598275	GCA_000055785	Unassigned
Sample from Methanocaldococcus jannaschii DSM 2661	N/A	N/A	N/A	N/A	N/A	SAMN02603984	GCA_000091665	Unassigned
Sample from Agrobacterium fabrum str. C58	N/A	N/A	N/A	N/A	N/A	SAMN02603108	GCA_000092025	Unassigned
Sample from Rhizobium etli CFN 42	N/A	N/A	N/A	N/A	N/A	SAMN02603106	GCA_000092045	Unassigned
Sample from Planctopirus limnophila DSM 3776	surface water	Surface water	N/A	N/A	N/A	SAMN02598463	GCA_000092105	Unassigned
Sample from Meiothermus silvanus DSM 9946	hot spring	Hot spring from Portugal	N/A	N/A	N/A	SAMN02598469	GCA_000092125	Unassigned
Sample from Desulfurivibrio alkaliphilus AHT 2	sediment from highly alkaline soda lake	Sediments from a highly alkaline saline soda lake in Egypt	N/A	N/A	N/A	SAMN02598502	GCA_000092205	Unassigned
Generic sample from Tsukamurella paurometabola DSM 20162	N/A	N/A	N/A	N/A	N/A	SAMN00002597	GCA_000092225	Unassigned
Sample from Moraxella catarrhalis BBH18	N/A	N/A	N/A	N/A	N/A	SAMN02603777	GCA_000092265	Unassigned
Sample from Arcanobacterium haemolyticum DSM 20595	N/A	N/A	N/A	N/A	N/A	SAMN02598519	GCA_000092365	Unassigned
Sample from Geobacillus sp. C56-T3	N/A	N/A	N/A	N/A	N/A	SAMN02598534	GCA_000092445	Unassigned
Sample from Leuconostoc kimchii IMSNU 11154	N/A	N/A	N/A	N/A	N/A	SAMN02603394	GCA_000092505	Unassigned
Sample from Shigella sonnei Ss046	N/A	N/A	N/A	N/A	N/A	SAMN02603602	GCA_000092525	Unassigned
Sample from Leptospira interrogans serovar Lai str. 56601	N/A	N/A	N/A	N/A	N/A	SAMN02603127	GCA_000092565	Unassigned
Sample from Thiomonas intermedia K12	sewage pipe	sewage pipe in Hamburg Germany	N/A	N/A	N/A	SAMN02598504	GCA_000092605	Unassigned
Brachyspira murdochii DSM 12563, complete genome.	intestinal contents of healthy swine	intestinal contents of healthy swine	Swine	N/A	N/A	SAMN00001910	GCA_000092845	Unassigned
Sample from Cellulomonas flavigena DSM 20109	N/A	N/A	N/A	N/A	N/A	SAMN02598424	GCA_000092865	Unassigned
Sample from Starkeya novella DSM 506	soil	Soil	N/A	N/A	N/A	SAMN02598514	GCA_000092925	Unassigned
Generic sample from Bacillus selenitireducens MLS10	N/A	N/A	N/A	N/A	N/A	SAMN00000036	GCA_000093085	Unassigned
Sample from Listeria monocytogenes 08-5578	N/A	N/A	N/A	N/A	N/A	SAMN02603776	GCA_000093125	Unassigned
Sample from Comamonas thiooxydans	N/A	N/A	N/A	N/A	N/A	SAMN02603356	GCA_000093145	Unassigned
Sample from Nitrosococcus watsonii C-113	N/A	N/A	N/A	N/A	N/A	SAMN02598531	GCA_000143085	Unassigned
Sample from Hyphomicrobium denitrificans ATCC 51888	N/A	N/A	N/A	N/A	N/A	SAMN02598499	GCA_000143145	Unassigned
Sample from Dehalogenimonas lykanthroporepellens BL-DC-9	N/A	N/A	N/A	N/A	N/A	SAMN02598529	GCA_000143165	Unassigned
Sample from Lactococcus lactis subsp. cremoris NZ9000	N/A	N/A	N/A	N/A	N/A	SAMN02603175	GCA_000143205	Unassigned
Sample from Herbaspirillum seropedicae SmR1	N/A	N/A	N/A	N/A	N/A	SAMN02603247	GCA_000143225	Unassigned
Sample from Brachyspira pilosicoli 95/1000	diarrheic feces of animal with intestinal spirochetosis	N/A	Sus scrofa	N/A	N/A	SAMN02603103	GCA_000143725	Unassigned
Sample from Gordonia sp. KTR9	N/A	N/A	N/A	N/A	N/A	SAMN02603183	GCA_000143885	Unassigned
Sample from Desulfarculus baarsii DSM 2075	ditch mud	Ditch mud; Germany	N/A	N/A	N/A	SAMN02598521	GCA_000143965	Unassigned
Spirochaeta smaragdinae DSM 11293, complete genome.	oil field	N/A	N/A	N/A	N/A	SAMN00017394	GCA_000143985	Unassigned
Brevundimonas subvibrioides ATCC 15264, complete genome.	fresh water	N/A	N/A	N/A	N/A	SAMN00007485	GCA_000144605	Unassigned
Clostridium saccharolyticum WM1, complete genome.	sludge	Sewage sludge in Canada	N/A	N/A	N/A	SAMN00017134	GCA_000144625	Unassigned
Thermosediminibacter oceani DSM 16646, complete genome.	deep sea sediment	Deep sea sediments (252 m below sea level) of Peru Margin collected during Leg 201 of the Ocean Drilling Program	N/A	N/A	N/A	SAMN00713558	GCA_000144645	Unassigned
Gallionella capsiferriformans ES-2, complete genome.	N/A	iron contaminated groundwater in Michigan	N/A	N/A	N/A	SAMN00002572	GCA_000145255	Unassigned
Thermoanaerobacterium thermosaccharolyticum DSM 571, complete genome.	N/A	N/A	N/A	N/A	N/A	SAMN00002542	GCA_000145615	Unassigned
Ignisphaera aggregans DSM 17230, complete genome.	N/A	N/A	N/A	N/A	N/A	SAMN00016987	GCA_000145985	Unassigned
Sample from Shewanella oneidensis MR-1	N/A	N/A	N/A	N/A	N/A	SAMN02604014	GCA_000146165	Unassigned
Sample from [Eubacterium] eligens ATCC 27750	N/A	N/A	N/A	N/A	N/A	SAMN02603083	GCA_000146185	Unassigned
Sample from Aggregatibacter actinomycetemcomitans D11S-1	N/A	N/A	N/A	N/A	N/A	SAMN02604243	GCA_000146265	Unassigned
Sample from Edwardsiella tarda FL6-60	N/A	N/A	N/A	N/A	N/A	SAMN02603331	GCA_000146305	Unassigned
Sample from Bacillus subtilis subsp. spizizenii str. W23	N/A	N/A	N/A	N/A	N/A	SAMN02602993	GCA_000146565	Unassigned
Sample from Paenibacillus polymyxa E681	N/A	N/A	N/A	N/A	N/A	SAMN02603484	GCA_000146875	Unassigned
Sample from Dickeya dadantii 3937	N/A	N/A	N/A	N/A	N/A	SAMN02603422	GCA_000147055	Unassigned
Sample from Streptococcus pneumoniae 670-6B	N/A	N/A	N/A	N/A	N/A	SAMN02604004	GCA_000147095	Unassigned
Cyanothece sp. PCC 7822, complete genome.	fresh water in rice field	Rice fields in Cuttack, Orissa, India	N/A	N/A	N/A	SAMN00000663	GCA_000147335	Unassigned
Generic sample from Thermoanaerobacter wiegelii Rt8.B1	freshwater hot spring	freswater hot spring in New Zealand	N/A	N/A	N/A	SAMN00016423	GCA_000147695	Unassigned
Methanoplanus petrolearius DSM 11571, complete genome.	off shore oil field from Gulf of Guinea	Offshore oil field from Gulf of Guinea	N/A	N/A	N/A	SAMN00017400	GCA_000147875	Unassigned
Sample from Escherichia coli ABU 83972	isolate from a young female with long term asymptomatic bacteriuria (ABU)	N/A	Homo sapiens	N/A	N/A	SAMN02603258	GCA_000148365	Unassigned
Sample from Xylella fastidiosa subsp. fastidiosa GB514	N/A	N/A	grape	N/A	N/A	SAMN02603754	GCA_000148405	Unassigned
Thermoanaerobacter sp. X513, complete genome.	deep subsurface location at the Piceance Basin	Deep subsurface location at the Piceance Basin, Colorado, USA	N/A	N/A	N/A	SAMN00017482	GCA_000148425	Unassigned
Ferrimonas balearica DSM 9799, complete genome.	surface sediment	Surface sediment in harbor of Palma de Mallorca, Spain	N/A	N/A	N/A	SAMN00115627	GCA_000148645	Unassigned
Sample from Helicobacter pylori Cuz20	N/A	N/A	Homo sapiens	N/A	N/A	SAMN02603204	GCA_000148895	Unassigned
Sample from Pantoea vagans C9-1	N/A	N/A	N/A	N/A	N/A	SAMN02603237	GCA_000148935	Unassigned
Sample from Neisseria meningitidis alpha710	N/A	N/A	N/A	N/A	N/A	SAMN02603384	GCA_000152165	Unassigned
Sample from Eubacterium callanderi	N/A	N/A	N/A	N/A	N/A	SAMN02603161	GCA_000152245	Unassigned
Sample from Ferroplasma acidarmanus fer1	isolated from slime streamers and attached to pyrite surfaces at a sulfide ore body	N/A	N/A	N/A	N/A	SAMN02604346	GCA_000152265	Unassigned
Sample from Phaeobacter inhibens DSM 17395	N/A	N/A	N/A	N/A	N/A	SAMN02603623	GCA_000154765	Unassigned
Sample from Roseobacter litoralis Och 149	seaweed	N/A	N/A	N/A	N/A	SAMN02603624	GCA_000154785	Unassigned
Sample from Neisseria gonorrhoeae MS11	N/A	N/A	N/A	N/A	N/A	SAMN02596923	GCA_000156855	Unassigned
MIGS Cultured Bacterial/Archaeal sample from Fusobacterium nucleatum subsp. animalis 7_1	N/A	N/A	Homo sapiens	biological product [ENVO:02000043]	N/A	SAMN02463711	GCA_000158275	Unassigned
Generic sample from Staphylococcus aureus subsp. aureus 55/2053	missing	N/A	N/A	N/A	N/A	SAMN00103091	GCA_000160335	Unassigned
Generic sample from Synechococcus sp. WH 8109	Sargasso Sea	N/A	N/A	N/A	N/A	SAMN02436260	GCA_000161795	Unassigned
MIGS Cultured Bacterial/Archaeal sample from Fusobacterium nucleatum subsp. vincentii 3_1_36A2	N/A	N/A	Homo sapiens	biological product [ENVO:02000043]	N/A	SAMN02463738	GCA_000162235	Unassigned
MIGS Cultured Bacterial/Archaeal sample from Prevotella sp. oral taxon 299 str. F0039	N/A	N/A	Homo sapiens	biological product [ENVO:02000043]	N/A	SAMN02463807	GCA_000163055	Unassigned
MIGS Cultured Bacterial/Archaeal sample from Filifactor alocis ATCC 35896	N/A	N/A	Homo sapiens	biological product [ENVO:02000043]	N/A	SAMN02463683	GCA_000163895	Unassigned
MIGS Cultured Bacterial/Archaeal sample from Rothia dentocariosa	N/A	N/A	Homo sapiens	biological product [ENVO:02000043]	N/A	SAMN00120582	GCA_000164695	Unassigned
Enterobacter lignolyticus SCF1, complete genome	Short Cloud Forest soil	Short Cloud Forest, Luquillo LTER, Puerto Rico USA	N/A	N/A	N/A	SAMN00116754	GCA_000164865	Unassigned
Sample from Ketogulonicigenium vulgare Y25	N/A	N/A	N/A	N/A	N/A	SAMN02603012	GCA_000164885	Unassigned
Hydrogenobacter thermophilus TK-6, complete genome.	soil near hot spring	Soil near hot-spring in Izu Peninsula, Japan	N/A	N/A	N/A	SAMN00191234	GCA_000164905	Unassigned
Sample from Bifidobacterium bifidum S17	N/A	N/A	N/A	N/A	N/A	SAMN02603395	GCA_000164965	Unassigned
Sample from Paenibacillus polymyxa SC2	N/A	N/A	N/A	N/A	N/A	SAMN02603854	GCA_000164985	Unassigned
Sample from Stigmatella aurantiaca DW4/3-1	N/A	N/A	N/A	N/A	N/A	SAMN02603592	GCA_000165485	Unassigned
Ilyobacter polytropus DSM 2926, complete genome.	marine mud	Marine mud from Germany	N/A	N/A	N/A	SAMN00116458	GCA_000165505	Unassigned
Sample from Haemophilus influenzae R2866	N/A	N/A	N/A	N/A	N/A	SAMN02604259	GCA_000165525	Unassigned
Planctomyces brasiliensis DSM 5305, complete genome.	water from a salt pit	Water from salt pit, Lagoa Vermelha, Brazil	N/A	N/A	N/A	SAMN00103628	GCA_000165715	Unassigned
Sample from Erwinia sp. Ejp617	N/A	N/A	N/A	N/A	N/A	SAMN02603467	GCA_000165815	Unassigned
Sample from Achromobacter xylosoxidans A8	N/A	N/A	N/A	N/A	N/A	SAMN02603404	GCA_000165835	Unassigned
Rhodomicrobium vannielii ATCC 17100, complete genome.	N/A	N/A	N/A	N/A	N/A	SAMN00007427	GCA_000166055	Unassigned
Geobacillus sp. Y4.1MC1 plasmid pGY4MC101, complete sequence.	Bath Hot Spring, Yellowstone National Park	Bath Hot Spring in Yellowstone National Park	N/A	N/A	N/A	SAMN00002562	GCA_000166075	Unassigned
Desulfovibrio vulgaris RCH1 plasmid pDEVAL01, complete sequence.	Terry C. Hazen (TCHazen@lbl.gov)	N/A	N/A	N/A	N/A	SAMN00002688	GCA_000166115	Unassigned
MIGS Cultured Bacterial/Archaeal sample from Frankia sp. EuI1c	N/A	N/A	N/A	not provided; submitted under MIGS 2.1	N/A	SAMN02232023	GCA_000166135	Unassigned
Marinobacter adhaerens HP15 plasmid pHP-187, complete sequence.	German Wadden Sea	N/A	N/A	N/A	N/A	SAMN00713638	GCA_000166295	Unassigned
Caldicellulosiruptor owensensis OL, complete genome.	freshwater sediment, Owens Lake	Freshwater sediment; Owens Lake, California, USA	N/A	N/A	N/A	SAMN00713561	GCA_000166335	Unassigned
Caldicellulosiruptor hydrothermalis 108, complete genome.	terrestrial neutral geothermal spring	Terrestrial neutral geothermal spring; Russia, Kamchatka	N/A	N/A	N/A	SAMN00713562	GCA_000166355	Unassigned
Caldicellulosiruptor kristjanssonii 177R1B, complete genome.	hot spring biomat	Hot spring biomat; Iceland	N/A	N/A	N/A	SAMN00713564	GCA_000166695	Unassigned
Caldicellulosiruptor kronotskyensis 2002, complete genome.	terrestrial neutral geothermal spring	terrestrial neutral geothermal spring	N/A	N/A	N/A	SAMN00713565	GCA_000166775	Unassigned
Generic sample from Listeria monocytogenes FSL R2-561	missing	N/A	N/A	N/A	N/A	SAMN00013319	GCA_000168575	Unassigned
Shewanella putrefaciens 200, complete genome.	crude-oil pipeline	N/A	N/A	N/A	N/A	SAMN00632276	GCA_000169215	Unassigned
Sample from Enterococcus faecalis OG1RF	N/A	N/A	N/A	N/A	N/A	SAMN02603002	GCA_000172575	Unassigned
Sample from Rhizobium sp. Kim5	N/A	N/A	Phaseolus vulgaris	N/A	N/A	SAMN02469451	GCA_000172695	Unassigned
Sample from Rhizobium phaseoli Brasil 5	N/A	N/A	Phaseolus vulgaris	N/A	N/A	SAMN02469449	GCA_000172715	Unassigned
Sample from Rhizobium sp. CIAT894	N/A	N/A	N/A	N/A	N/A	SAMN02469455	GCA_000172795	Unassigned
Geobacillus sp. Y412MC52, complete genome.	Obsidian Hot Spring in Yellowstone National Park	Obsidian Hot Spring in Yellowstone National Park	N/A	N/A	N/A	SAMN00713574	GCA_000174795	Unassigned
Nitrosomonas sp. AL212 plasmid pNAL21202, complete sequence.	laboratory waste water treatment reactor	laboratory waste water treatment reactor	N/A	N/A	N/A	SAMN00002570	GCA_000175095	Unassigned
Geobacter sp. M18, complete genome.	N/A	N/A	N/A	N/A	N/A	SAMN00002553	GCA_000175115	Unassigned
Asticcacaulis excentricus CB 48 plasmid pASTEX02, complete sequence.	pond water	Pondwater	N/A	N/A	N/A	SAMN00002561	GCA_000175215	Unassigned
MIGS Cultured Bacterial/Archaeal sample from Zymomonas mobilis subsp. mobilis ATCC 10988	fermenting agave juice	Fermenting Agave juice	N/A	not provided; submitted under MIGS 2.1	N/A	SAMN02232066	GCA_000175255	Unassigned
Sample from Acidithiobacillus caldus ATCC 51756	N/A	N/A	N/A	N/A	N/A	SAMN02469802	GCA_000175575	Unassigned
Pantoea sp. At-9b, complete genome.	N/A	N/A	N/A	N/A	N/A	SAMN00002769	GCA_000175935	Unassigned
MIGS Cultured Bacterial/Archaeal sample from Mesorhizobium opportunistum WSM2075	Antonio's farm, Antonio Rd.	Antonio's farm, Antonio Rd, Northam, Western Australia	Biserrula pelecinus L	not provided; submitted under MIGS 2.1	N/A	SAMN02232036	GCA_000176035	Unassigned
Sample from Serratia plymuthica 4Rx13	N/A	N/A	N/A	N/A	N/A	SAMN02603255	GCA_000176835	Unassigned
Desulfovibrio aespoeensis Aspo-2, complete genome.	granitic rock aquifer at 600 m depth	Granitic rock aquifer at 600 m depth; Sweden, Dspv Island	N/A	N/A	N/A	SAMN00713573	GCA_000176915	Unassigned
Burkholderia sp. CCGE1001 chromosome 2, complete sequence.	N/A	N/A	N/A	N/A	N/A	SAMN00713584	GCA_000176935	Unassigned
Rhodopseudomonas palustris DX-1, complete genome.	N/A	N/A	N/A	N/A	N/A	SAMN00713571	GCA_000177255	Unassigned
Sample from Corynebacterium resistens DSM 45100	N/A	N/A	N/A	N/A	N/A	SAMN02603065	GCA_000177535	Unassigned
MIGS Cultured Bacterial/Archaeal sample from Desulfurispirillum indicum S5	N/A	N/A	N/A	not provided; submitted under MIGS 2.1	N/A	SAMN02232016	GCA_000177635	Unassigned
Ethanoligenens harbinense YUAN-3, complete genome.	anaerobic activated sludge of molasses wastewater in a continuous stirred-tank reactor	Anaerobic activated sludge of molasses wastewater in a continuous stirred-tank reactor	N/A	N/A	N/A	SAMN00008641	GCA_000178115	Unassigned
MIGS Cultured Bacterial/Archaeal sample from Geobacillus thermoglucosidasius C56-YS93	N/A	N/A	N/A	not provided; submitted under MIGS 2.1	N/A	SAMN02232024	GCA_000178395	Unassigned
Sample from Actinobacillus pleuropneumoniae serovar 1 str. 4074	N/A	N/A	N/A	N/A	N/A	SAMN02469615	GCA_000178495	Unassigned
Clostridium lentocellum DSM 5427, complete genome.	river sediment with paper mill waste	River sediment with paper mill waste; Scotland, River Don	N/A	N/A	N/A	SAMN00013959	GCA_000178835	Unassigned
Shewanella baltica OS678, complete genome.	N/A	N/A	N/A	N/A	N/A	SAMN00016780	GCA_000178875	Unassigned
MIGS Cultured Bacterial/Archaeal sample from Granulicella mallensis MP5ACTX8	N/A	N/A	N/A	not provided; submitted under MIGS 2.1	N/A	SAMN02232025	GCA_000178955	Unassigned
Granulicella tundricola MP5ACTX9	N/A	N/A	N/A	N/A	N/A	SAMN00013395	GCA_000178975	Unassigned
Alicycliphilus denitrificans BC, complete genome.	N/A	N/A	N/A	N/A	N/A	SAMN00015356	GCA_000179015	Unassigned
Methanothermococcus okinawensis IH1, complete genome.	deep-sea hydrothermal vent chimney at the Iheya Ridge in the Okinawa Trough	Deep-sea hydrothermal vent chimney at the Iheya Ridge in the Okinawa Trough Japan	N/A	N/A	N/A	SAMN00100784	GCA_000179575	Unassigned
Ruminococcus albus 7, complete genome.	N/A	N/A	N/A	N/A	N/A	SAMN00016988	GCA_000179635	Unassigned
Terriglobus saanensis SP1PR4, complete genome.	N/A	N/A	N/A	N/A	N/A	SAMN00100755	GCA_000179915	Unassigned
Sample from Lactobacillus delbrueckii subsp. bulgaricus ND02	N/A	N/A	N/A	N/A	N/A	SAMN02603937	GCA_000182835	Unassigned
Sample from Campylobacter jejuni subsp. jejuni S3	N/A	N/A	N/A	N/A	N/A	SAMN02603954	GCA_000184205	Unassigned
Sample from Vibrio furnissii NCTC 11218	N/A	N/A	N/A	N/A	N/A	SAMN02603955	GCA_000184325	Unassigned
Mycobacterium sp. Spyr1, complete genome.	creosote contaminated soil	N/A	N/A	N/A	N/A	SAMN00713568	GCA_000184435	Unassigned
Intrasporangium calvum DSM 43043, complete genome.	air in a school dining room	Air in a school dining room	N/A	N/A	N/A	SAMN00713569	GCA_000184685	Unassigned
Thermaerobacter marianensis DSM 12885, complete genome.	mud from the Challenger Deep in the Mariana Trench at a depth of 10897 m	mud from the Challenger Deep in the Mariana Trench at a depth of 10897m	N/A	N/A	N/A	SAMN00713570	GCA_000184705	Unassigned
Variovorax paradoxus EPS, complete genome.	N/A	N/A	N/A	N/A	N/A	SAMN00149467	GCA_000184745	Unassigned
Clostridium thermocellum DSM 1313, complete genome.	N/A	N/A	N/A	N/A	N/A	SAMN00713572	GCA_000184925	Unassigned
Sample from Helicobacter pylori India7	N/A	N/A	N/A	N/A	N/A	SAMN02603026	GCA_000185185	Unassigned
Sample from Helicobacter pylori Gambia94/24	N/A	N/A	N/A	N/A	N/A	SAMN02603024	GCA_000185205	Unassigned
Thermovibrio ammonificans HB-1, complete genome.	walls of an active deep-sea hydrothermal vent chimney on the East Pacific Rise at 9 degrees 50' N	Walls of an active deep-sea hydrothermal vent chimney on the East Pacific Rise at 9 degrees 50'N	N/A	N/A	N/A	SAMN00713575	GCA_000185805	Unassigned
Sample from Staphylococcus pseudintermedius HKU10-03	skin swab from dog with canine pyoderma	N/A	Canis lupus familiaris	N/A	N/A	SAMN02603958	GCA_000185885	Unassigned
Mesorhizobium ciceri biovar biserrulae WSM1271 plasmid pMESCI01, complete sequence.	Howieson	5 km before Bottida, Sardinia	Biserrula pelecinus L	N/A	N/A	SAMN00713576	GCA_000185905	Unassigned
Pseudoxanthomonas suwonensis 11-1, complete genome.	compost-feedstock enrichment culture	Bioreactor	N/A	N/A	N/A	SAMN00713577	GCA_000185965	Unassigned
Bacteroides helcogenes P 36-108, complete genome.	feces	Pig faeces	Sus scrofa	N/A	N/A	SAMN00138952	GCA_000186225	Unassigned
Nitratifractor salsuginis DSM 16511, complete genome.	deep-sea hydrothermal vent chimney from the Iheya North hydrothermal field in the Mid-Okinawa Trough	Deep-sea hydrothermal vent chimney; Japan, Iheya North hydrothermal field in the Mid-Okinawa Trough	N/A	N/A	N/A	SAMN00713578	GCA_000186245	Unassigned
Isosphaera pallida ATCC 43644, complete genome	algal mat from Kah-nee-tah hot spring	algal mat from Kah-nee-tah Hot Spring in Oregon	N/A	N/A	N/A	SAMN00138929	GCA_000186345	Unassigned
Sample from Streptococcus suis JS14	N/A	N/A	N/A	N/A	N/A	SAMN02603326	GCA_000186405	Unassigned
Sample from Yersinia pestis biovar Medievalis str. Harbin 35	N/A	N/A	Homo sapiens	N/A	N/A	SAMN02603222	GCA_000186725	Unassigned
Desulfobulbus propionicus DSM 2032, complete genome.	freshwater mud	Freshwater mud in Germany	N/A	N/A	N/A	SAMN00713581	GCA_000186885	Unassigned
Sample from Acinetobacter baumannii MDR-TJ	N/A	N/A	N/A	N/A	N/A	SAMN02603104	GCA_000187205	Unassigned
Rahnella sp. Y9602, complete genome.	N/A	DOE Field Research Center (FRC), Oak Ridge, TN (Area 3)	Homo sapiens, freshwater	N/A	N/A	SAMN00713582	GCA_000187705	Unassigned
Sample from Acinetobacter baumannii 1656-2	N/A	N/A	N/A	N/A	N/A	SAMN02603494	GCA_000188215	Unassigned
Sample from Sulfolobus islandicus REY15A	N/A	N/A	N/A	N/A	N/A	SAMN02603882	GCA_000189555	Unassigned
Sample from Acinetobacter baumannii TCDC-AB0715	N/A	N/A	N/A	N/A	N/A	SAMN02603891	GCA_000189735	Unassigned
Spirochaeta sp. Buddy, complete genome.	marine hot spring	Marine hot spring; USSR, Shiashkoten island	N/A	N/A	N/A	SAMN00713587	GCA_000190435	Unassigned
Sample from Bacillus thuringiensis serovar finitimus YBT-020	N/A	N/A	N/A	N/A	N/A	SAMN02603317	GCA_000190515	Unassigned
Cellulophaga lytica DSM 7489, complete genome.	beach mud	Beach mud; Limon, Costa Rica	N/A	N/A	N/A	SAMN00713590	GCA_000190595	Unassigned
Syntrophobotulus glycolicus DSM 8271, complete genome.	syntrophic coculture FlGlyM (DSM 6945) isolated from anoxic sewage sludge	isolated from syntrophic coculture FlGlyM (DSM 6945), which was isolated from anoxic sewage sludge	N/A	N/A	N/A	SAMN00216969	GCA_000190635	Unassigned
Pedobacter saltans DSM 12145, complete genome.	soil	Soil, Iceland	N/A	N/A	N/A	SAMN00103626	GCA_000190735	Unassigned
Sample from Neisseria meningitidis G2136	N/A	N/A	N/A	N/A	N/A	SAMN02604201	GCA_000191425	Unassigned
Sample from Neisseria meningitidis H44/76	N/A	N/A	N/A	N/A	N/A	SAMN02604200	GCA_000191445	Unassigned
Sample from Neisseria meningitidis M01-240355	N/A	N/A	N/A	N/A	N/A	SAMN02604196	GCA_000191485	Unassigned
Sample from Riemerella anatipestifer RA-GD	N/A	N/A	duck	N/A	N/A	SAMN02603017	GCA_000191565	Unassigned
MIGS Cultured Bacterial/Archaeal sample from Methanobacterium sp. AL-21	N/A	N/A	N/A	not provided; submitted under MIGS 2.1	N/A	SAMN02232037	GCA_000191585	Unassigned
Sample from Xanthomonas perforans 91-118	N/A	N/A	N/A	N/A	N/A	SAMN02471764	GCA_000192045	Unassigned
Sample from Yersinia enterocolitica subsp. palearctica 105.5R(r)	N/A	N/A	N/A	N/A	N/A	SAMN02603637	GCA_000192105	Unassigned
Sample from Agrobacterium sp. H13-3	N/A	N/A	N/A	N/A	N/A	SAMN02603055	GCA_000192635	Unassigned
Sample from Lactococcus lactis subsp. lactis CV56	vagina of healthy women	N/A	Homo sapiens	N/A	N/A	SAMN02603398	GCA_000192705	Unassigned
Sample from Polymorphum gilvum SL003B-26A1	N/A	N/A	N/A	N/A	N/A	SAMN02603150	GCA_000192745	Unassigned
Marinomonas mediterranea MMB-1, complete genome.	N/A	N/A	N/A	N/A	N/A	SAMN00713593	GCA_000192865	Unassigned
Generic sample from Caldicellulosiruptor lactoaceticus 6A	hot spring	Alkaline hot spring; Iceland, Hveragerdi	N/A	N/A	N/A	SAMN00713563	GCA_000193435	Unassigned
Fluviicola taffensis DSM 16823, complete genome.	water	Water of the River Taff, Cardiff, UK	N/A	N/A	N/A	SAMN00713599	GCA_000194605	Unassigned
Sample from Francisella hispaniensis	N/A	N/A	N/A	N/A	N/A	SAMN02603514	GCA_000195555	Unassigned
Sample from Desulfovibrio vulgaris str. Hildenborough	N/A	N/A	N/A	N/A	N/A	SAMN02603973	GCA_000195755	Unassigned
Sample from Cupriavidus metallidurans CH34	N/A	N/A	N/A	N/A	N/A	SAMN02598450	GCA_000196015	Unassigned
Sample from Arthrobacter sp. FB24	N/A	N/A	N/A	N/A	N/A	SAMN02598278	GCA_000196235	Unassigned
Sample from Deinococcus geothermalis DSM 11300	N/A	N/A	N/A	N/A	N/A	SAMN02598303	GCA_000196275	Unassigned
Sample from Nitrosospira multiformis ATCC 25196	N/A	N/A	N/A	N/A	N/A	SAMN02598322	GCA_000196355	Unassigned
Sample from Aeromonas salmonicida subsp. salmonicida A449	N/A	N/A	N/A	N/A	N/A	SAMN02603664	GCA_000196395	Unassigned
MIGS Cultured Bacterial/Archaeal sample from Mobiluncus curtisii ATCC 43063	N/A	N/A	Homo sapiens	biological product [ENVO:02000043]	N/A	SAMN00001505	GCA_000196535	Unassigned
Generic sample from Methanohalobium evestigatum Z-7303	N/A	N/A	N/A	N/A	N/A	SAMN00015125	GCA_000196655	Unassigned
Pseudonocardia dioxanivorans CB1190 plasmid pPSED03, complete sequence.	industrial sludge contaminated with 1,4-dioxane	Industrial sludge contaminated with 1,4-dioxane	N/A	N/A	N/A	SAMN00713596	GCA_000196675	Unassigned
Sample from Acinetobacter oleivorans DR1	N/A	N/A	N/A	N/A	N/A	SAMN02603211	GCA_000196795	Unassigned
Sample from Halalkalicoccus jeotgali B3	N/A	N/A	N/A	N/A	N/A	SAMN02603490	GCA_000196895	Unassigned
Sample from Cupriavidus pinatubonensis JMP134	N/A	N/A	N/A	N/A	N/A	SAMN02598255	GCA_000203875	Unassigned
Sample from Paracoccus denitrificans PD1222	N/A	N/A	N/A	N/A	N/A	SAMN02598290	GCA_000203895	Unassigned
Generic sample from Burkholderia cenocepacia HI2424	N/A	N/A	N/A	N/A	N/A	SAMN00113327	GCA_000203955	Unassigned
Sample from Trichormus variabilis ATCC 29413	N/A	N/A	N/A	N/A	N/A	SAMN02598253	GCA_000204075	Unassigned
Sample from Aeromonas veronii B565	N/A	N/A	N/A	N/A	N/A	SAMN02603940	GCA_000204115	Unassigned
Sample from Bacillus amyloliquefaciens LL3	N/A	N/A	N/A	N/A	N/A	SAMN02603189	GCA_000204275	Unassigned
Sample from Clostridium botulinum BKT015925	N/A	N/A	N/A	N/A	N/A	SAMN02603671	GCA_000204565	Unassigned
Alicycliphilus denitrificans K601 plasmid pALIDE201, complete sequence.	anaerobic sewer sludge	Anaerobic sewage sludge	N/A	N/A	N/A	SAMN00713606	GCA_000204645	Unassigned
Sample from Lactobacillus johnsonii DPC 6026	N/A	N/A	N/A	N/A	N/A	SAMN02603892	GCA_000204985	Unassigned
Spirochaeta coccoides DSM 17374, complete genome.	termite hindgut	Hindgut of the termite Neotermes castaneus; Cuba	Neotermes castaneus	N/A	N/A	SAMN00713608	GCA_000208385	Unassigned
Selenomonas sputigena ATCC 35185, complete genome.	subgingival sulcus	Subgingival sulcus	Homo sapiens	N/A	N/A	SAMN00713607	GCA_000208405	Unassigned
Sample from Pusillimonas sp. T7-7	N/A	N/A	N/A	N/A	N/A	SAMN02603906	GCA_000209655	Unassigned
Sample from Staphylococcus aureus subsp. aureus ED133	N/A	N/A	N/A	N/A	N/A	SAMN02604166	GCA_000210315	Unassigned
Sample from Enterococcus faecalis 62	N/A	N/A	N/A	N/A	N/A	SAMN02603509	GCA_000211255	Unassigned
Lactobacillus buchneri NRRL B-30929 plasmid pLBUC03, complete sequence.	N/A	Fuel ethanol production facility	N/A	N/A	N/A	SAMN00713605	GCA_000211375	Unassigned
Desulfovibrio africanus str. Walvis Bay chromosome	marine mud after eruption of submarine hydrogen sulfide	marine mud after eruption of submarine hydrogen sulfide	N/A	N/A	N/A	SAMN00713616	GCA_000212675	Unassigned
Sample from Acidianus hospitalis W1	N/A	N/A	N/A	N/A	N/A	SAMN02602984	GCA_000213215	Unassigned
MIGS Cultured Bacterial/Archaeal sample from Mahella australiensis 50-1 BON	Riverslea oil field	Riverslea oil field in the Bowen-Surat basin, Australia	N/A	not provided; submitted under MIGS 2.1	N/A	SAMN02232034	GCA_000213255	Unassigned
Sample from Salmonella enterica subsp. enterica serovar Typhimurium str. UK-1	N/A	N/A	N/A	N/A	N/A	SAMN02602986	GCA_000213635	Unassigned
Sample from Alteromonas naphthalenivorans	crude oil-contaminated sea site	N/A	N/A	N/A	N/A	SAMN02603134	GCA_000213655	Unassigned
Sample from Streptococcus parauberis KCTC 11537	N/A	N/A	N/A	N/A	N/A	SAMN02603301	GCA_000213825	Unassigned
MIGS Cultured Bacterial/Archaeal sample from Gardnerella vaginalis HMP9231	N/A	N/A	Homo sapiens	biological product [ENVO:02000043]	N/A	SAMN00100736	GCA_000213955	Unassigned
Acidithiobacillus ferrivorans SS3, complete genome.	N/A	Norilsk, Russia	N/A	N/A	N/A	SAMN00713557	GCA_000214095	Unassigned
Serratia sp. AS12, complete genome.	N/A	N/A	rape	N/A	N/A	SAMN00713623	GCA_000214195	Unassigned
Serratia sp. AS9, complete genome.	N/A	N/A	rape	N/A	N/A	SAMN00713621	GCA_000214235	Unassigned
Sample from Treponema azotonutricium ZAS-9	N/A	N/A	N/A	N/A	N/A	SAMN02603453	GCA_000214355	Unassigned
Sample from Treponema primitia ZAS-2	N/A	N/A	N/A	N/A	N/A	SAMN02603452	GCA_000214375	Unassigned
Delftia sp. Cs1-4, complete genome.	PAH-contaminated soil	PAH contaminated soils in Wisconsin	N/A	N/A	N/A	SAMN00713625	GCA_000214395	Unassigned
Desulfotomaculum carboxydivorans CO-1-SRB, complete genome.	sludge from an anaerobic bioreactor treating paper mill wastewater	Sludge from an anaerobic bioreactor treating paper mill wastewater	N/A	N/A	N/A	SAMN00713626	GCA_000214435	Unassigned
Desulfotomaculum kuznetsovii DSM 6115, complete genome.	underground thermal mineral water	underground thermal mineral water	N/A	N/A	N/A	SAMN00713629	GCA_000214705	Unassigned
Methanobacterium sp. SWAN-1, complete genome.	N/A	N/A	N/A	N/A	N/A	SAMN00713630	GCA_000214725	Unassigned
Serratia sp. AS13, complete genome.	N/A	Rapeseed plant	N/A	N/A	N/A	SAMN00713631	GCA_000214805	Unassigned
MIGS Cultured Bacterial/Archaeal sample from Thioalkalimicrobium cyclicum ALM1	water	Water; USA, California, Lake Mono	N/A	not provided; submitted under MIGS 2.1	N/A	SAMN02232061	GCA_000214825	Unassigned
Desulfotomaculum ruminis DSM 2154, complete genome.	rumen of hay-fed sheep	rumen of hay-fed sheep	N/A	N/A	N/A	SAMN00713633	GCA_000215085	Unassigned
Sample from Ralstonia solanacearum Po82	N/A	N/A	N/A	N/A	N/A	SAMN02603411	GCA_000215325	Unassigned
Sample from Corynebacterium ulcerans BR-AD22	N/A	N/A	N/A	N/A	N/A	SAMN02603080	GCA_000215665	Unassigned
Shewanella baltica OS117, complete genome.	N/A	N/A	N/A	N/A	N/A	SAMN00713637	GCA_000215895	Unassigned
Sample from Cutibacterium acnes 6609	N/A	N/A	N/A	N/A	N/A	SAMN02602996	GCA_000217615	Unassigned
MIGS Cultured Bacterial/Archaeal sample from Halopiger xanaduensis SH-6	sediment of Lake Shangmatala	Sediment of saline Lake Shangmatala in Inner Mongolia, China	N/A	not provided; submitted under MIGS 2.1	N/A	SAMN02232028	GCA_000217715	Unassigned
Sample from Bacillus coagulans 2-6	N/A	N/A	N/A	N/A	N/A	SAMN02603866	GCA_000217835	Unassigned
Sample from Sinorhizobium meliloti SM11	N/A	N/A	N/A	N/A	N/A	SAMN02603056	GCA_000218265	Unassigned
Sample from Listeria monocytogenes M7	N/A	N/A	N/A	N/A	N/A	SAMN02604342	GCA_000218305	Unassigned
MIGS Cultured Bacterial/Archaeal sample from [Cellvibrio] gilvus ATCC 13127	feces	bovine feces	Bos taurus	not provided; submitted under MIGS 2.1	N/A	SAMN02232005	GCA_000218545	Unassigned
Sample from Oligotropha carboxidovorans OM5	N/A	N/A	N/A	N/A	N/A	SAMN02603254	GCA_000218565	Unassigned
Sample from Oligotropha carboxidovorans OM4	N/A	N/A	N/A	N/A	N/A	SAMN02603268	GCA_000218585	Unassigned
Sample from Clostridium acetobutylicum DSM 1731	N/A	N/A	N/A	N/A	N/A	SAMN02603396	GCA_000218855	Unassigned
MIGS Cultured Bacterial/Archaeal sample from Zymomonas mobilis subsp. pomaceae ATCC 29192	sick cider	Sick cider	N/A	not provided; submitted under MIGS 2.1	N/A	SAMN02232067	GCA_000218875	Unassigned
MIGS Cultured Bacterial/Archaeal sample from Runella slithyformis DSM 19594	fresh water lake	Fresh water lake; USA, Louisiana, Baton Rouge	N/A	not provided; submitted under MIGS 2.1	N/A	SAMN02232050	GCA_000218895	Unassigned
Sample from Paenibacillus mucilaginosus KNP414	N/A	N/A	N/A	N/A	N/A	SAMN02603153	GCA_000218915	Unassigned
Sample from Corallococcus macrosporus	seawater	N/A	N/A	N/A	N/A	SAMN02603152	GCA_000219105	Unassigned
Sample from Cupriavidus necator N-1	soil	N/A	N/A	N/A	N/A	SAMN02603269	GCA_000219215	Unassigned
Sample from Brevibacillus laterosporus LMG 15441	N/A	N/A	N/A	N/A	N/A	SAMN02469848	GCA_000219535	Unassigned
MIGS Cultured Bacterial/Archaeal sample from Nitrosomonas sp. Is79A3	freshwater lake	freshwater lake	N/A	not provided; submitted under MIGS 2.1	N/A	SAMN02232044	GCA_000219585	Unassigned
MIGS Cultured Bacterial/Archaeal sample from Treponema caldaria DSM 7334	Hunter's Hot Spring	Hunter's Hot Spring, Oregon	N/A	not provided; submitted under MIGS 2.1	N/A	SAMN02232064	GCA_000219725	Unassigned
Sample from Leuconostoc sp. C2	kimchi	N/A	N/A	N/A	N/A	SAMN02603135	GCA_000219785	Unassigned
Sample from Weissella koreensis KACC 15510	kimchi	N/A	N/A	N/A	N/A	SAMN02603132	GCA_000219805	Unassigned
Sample from Sulfobacillus acidophilus TPY	hydrothermal vent	N/A	N/A	N/A	N/A	SAMN02603016	GCA_000219855	Unassigned
Sample from Alicyclobacillus acidocaldarius subsp. acidocaldarius Tc-4-1	hot spring	N/A	N/A	N/A	N/A	SAMN02603470	GCA_000219875	Unassigned
General Sample for Tetrathiobacter kashmirensis	N/A	N/A	N/A	N/A	N/A	SAMN01940915	GCA_000219915	Unassigned
Sample from Bifidobacterium breve UCC2003	N/A	N/A	N/A	N/A	N/A	SAMN02604112	GCA_000220135	Unassigned
Sample from Methanococcus maripaludis X1	N/A	N/A	N/A	N/A	N/A	SAMN02603718	GCA_000220645	Unassigned
Sample from Streptomyces xinghaiensis S187	marine sediment	N/A	N/A	N/A	N/A	SAMN02469701	GCA_000220705	Unassigned
Sample from Acidithiobacillus caldus SM-1	N/A	N/A	N/A	N/A	N/A	SAMN02603220	GCA_000221025	Unassigned
Sample from Collimonas fungivorans Ter331	N/A	N/A	N/A	N/A	N/A	SAMN02603677	GCA_000221045	Unassigned
Sample from Bacillus amyloliquefaciens XH7	N/A	N/A	N/A	N/A	N/A	SAMN02603869	GCA_000221645	Unassigned
Sample from Xanthomonas campestris pv. raphani 756C	N/A	N/A	N/A	N/A	N/A	SAMN02603062	GCA_000221965	Unassigned
MIGS Cultured Bacterial/Archaeal sample from Cyclobacterium marinum DSM 745	Coelomic fluid of a sand dollar	N/A	N/A	not provided; submitted under MIGS 2.1	N/A	SAMN02261369	GCA_000222485	Unassigned
Sample from Yersinia pestis A1122	N/A	N/A	N/A	N/A	N/A	SAMN02603531	GCA_000222975	Unassigned
Sample from Brachyspira intermedia PWS/A	N/A	N/A	N/A	N/A	N/A	SAMN02603670	GCA_000223215	Unassigned
Sample from Ketogulonicigenium vulgare WSH-001	N/A	N/A	N/A	N/A	N/A	SAMN02603460	GCA_000223375	Unassigned
MIGS Cultured Bacterial/Archaeal sample from Pyrolobus fumarii 1A	N/A	Hydrothermally heated black smoker wall at the TAG site at the Mid Atlantic Ridge (depth 3650 meters)	N/A	not provided; submitted under MIGS 2.1	N/A	SAMN02232047	GCA_000223395	Unassigned
MIGS Cultured Bacterial/Archaeal sample from Stenotrophomonas maltophilia JV3	N/A	N/A	N/A	not provided; submitted under MIGS 2.1	N/A	SAMN02261377	GCA_000223885	Unassigned
Sample from Haloarcula hispanica ATCC 33960	N/A	N/A	N/A	N/A	N/A	SAMN02602960	GCA_000223905	Unassigned
MIGS Cultured Bacterial/Archaeal sample from Marichromatium purpuratum 984	marine sponge	N/A	N/A	not provided; submitted under MIGS 2.1	N/A	SAMN02256540	GCA_000224005	Unassigned
MIGS Cultured Bacterial/Archaeal sample from halophilic archaeon DL31	N/A	N/A	N/A	not provided; submitted under MIGS 2.1	N/A	SAMN02232027	GCA_000224475	Unassigned
MIGS Cultured Bacterial/Archaeal sample from Enterobacter asburiae LF7a	N/A	N/A	N/A	not provided; submitted under MIGS 2.1	N/A	SAMN02232020	GCA_000224675	Unassigned
Sample from Lactobacillus ruminis ATCC 27782	N/A	N/A	N/A	N/A	N/A	SAMN02603606	GCA_000224985	Unassigned
Sample from Bacillus megaterium WSH-002	N/A	N/A	N/A	N/A	N/A	SAMN02603461	GCA_000225265	Unassigned
Sample from Roseburia hominis A2-183	N/A	N/A	N/A	N/A	N/A	SAMN02604129	GCA_000225345	Unassigned
Sample from Rhodospirillum rubrum F11	N/A	N/A	N/A	N/A	N/A	SAMN02603286	GCA_000225955	Unassigned
Sample from Micavibrio aeruginosavorus ARL-13	N/A	N/A	N/A	N/A	N/A	SAMN02604252	GCA_000226315	Unassigned
Sample from Glaciecola nitratireducens FR1064	N/A	N/A	N/A	N/A	N/A	SAMN02603857	GCA_000226565	Unassigned
Sample from Taylorella asinigenitalis MCE3	genital tract of 6 year-old jack from a stud farm	N/A	donkey	N/A	N/A	SAMN02602982	GCA_000226625	Unassigned
Sample from Halobiforma lacisalsi AJ5	Ayakekumsalt Lake	N/A	N/A	N/A	N/A	SAMN02470038	GCA_000226975	Unassigned
MIGS Cultured Bacterial/Archaeal sample from Thermobacillus composti KWC4	composting reactor	N/A	N/A	not provided; submitted under MIGS 2.1	N/A	SAMN02261378	GCA_000227705	Unassigned
MIGS Cultured Bacterial/Archaeal sample from Thiocystis violascens DSM 198	brackish pond	Brackish pond	N/A	not provided; submitted under MIGS 2.1	N/A	SAMN02232062	GCA_000227745	Unassigned
Sample from Acidaminococcus intestini RyC-MR95	N/A	N/A	N/A	N/A	N/A	SAMN02603738	GCA_000230275	Unassigned
Sample from Streptococcus pyogenes Alab49	impetigo lesion	N/A	Homo sapiens	N/A	N/A	SAMN02603353	GCA_000230295	Unassigned
Sample from Pelagibacterium halotolerans B2	N/A	N/A	N/A	N/A	N/A	SAMN02604343	GCA_000230555	Unassigned
MIGS Cultured Bacterial/Archaeal sample from Rhodanobacter sp. 2APBS1	uranium and nitrate contaminated subsurface	uranium and nitrate contaminated subsurface at the U.S. DOE Oak Ridge Integrated Field Research Center	N/A	not provided; submitted under MIGS 2.1	N/A	SAMN02232048	GCA_000230695	Unassigned
MIGS Cultured Bacterial/Archaeal sample from Natronobacterium gregoryi SP2	lake water	Lake Magadi, Kenya	N/A	not provided; submitted under MIGS 2.1	N/A	SAMN02232042	GCA_000230715	Unassigned
MIGS Cultured Bacterial/Archaeal sample from Natrinema pellirubrum DSM 15624	Red heat in salted hides (spoiled fish)	N/A	fish	not provided; submitted under MIGS 2.1	N/A	SAMN02261373	GCA_000230735	Unassigned
MIGS Cultured Bacterial/Archaeal sample from Halobacterium sp. DL1	N/A	N/A	N/A	not provided; submitted under MIGS 2.1	N/A	SAMN02261380	GCA_000230955	Unassigned
MIGS Cultured Bacterial/Archaeal sample from Mesorhizobium australicum WSM2073	Antoni's farm, Antonio Rd.	Antonio's farm, Antonio Rd, Northam, Western Australia	Biserrula pelecinus L	not provided; submitted under MIGS 2.1	N/A	SAMN02232035	GCA_000230995	Unassigned
Sample from Leptospira interrogans serovar Lai str. IPAV	N/A	N/A	N/A	N/A	N/A	SAMN02603861	GCA_000231175	Unassigned
MIGS Cultured Bacterial/Archaeal sample from Desulfosporosinus meridiei DSM 13257	Groundwater contaminated with aromatic compounds from motor fuel in sandy soil from Eden Hill, Swan Coastal Plain, Perth, Western Australia	N/A	N/A	not provided; submitted under MIGS 2.1	N/A	SAMN02261405	GCA_000231385	Unassigned
MIGS Cultured Bacterial/Archaeal sample from Desulfitobacterium metallireducens DSM 15288	Aquifer sediment (uranium-contaminated)	N/A	N/A	not provided; submitted under MIGS 2.1	N/A	SAMN02261393	GCA_000231405	Unassigned
Sample from Streptococcus suis D12	N/A	N/A	N/A	N/A	N/A	SAMN02603322	GCA_000231905	Unassigned
Sample from Pantoea ananatis PA13	N/A	N/A	N/A	N/A	N/A	SAMN02603299	GCA_000233595	Unassigned
Sample from Desulfallas gibsoniae DSM 7213	freshwater mud	freshwater mud	N/A	N/A	N/A	SAMN02598540	GCA_000233715	Unassigned
Sample from Pseudoxanthomonas spadix BD-a59	BTEX contaminated soil	N/A	N/A	N/A	N/A	SAMN02603133	GCA_000233915	Unassigned
Sample from Paenibacillus terrae HPL-003	N/A	N/A	N/A	N/A	N/A	SAMN02603583	GCA_000235585	Unassigned
MIGS Cultured Bacterial/Archaeal sample from Desulfosporosinus orientis DSM 765	Soil at pumping station near rising main Rangoon Road	N/A	N/A	not provided; submitted under MIGS 2.1	N/A	SAMN02261424	GCA_000235605	Unassigned
Sample from Enterobacter cloacae subsp. dissolvens SDM	N/A	N/A	N/A	N/A	N/A	SAMN02603521	GCA_000235765	Unassigned
Sample from Burkholderia sp. YI23	N/A	N/A	N/A	N/A	N/A	SAMN02603681	GCA_000236065	Unassigned
Sample from Lactococcus lactis subsp. cremoris A76	cheese production	N/A	N/A	N/A	N/A	SAMN02603598	GCA_000236475	Unassigned
Sample from Geobacillus thermoleovorans CCB_US3_UF5	N/A	N/A	N/A	N/A	N/A	SAMN02603099	GCA_000236605	Unassigned
MIGS Cultured Bacterial/Archaeal sample from Dechlorosoma suillum PS	swine waste primary lagoon sediment	sediment, swine waste primary lagoon	N/A	not provided; submitted under MIGS 2.1	N/A	SAMN02232011	GCA_000236665	Unassigned
MIGS Cultured Bacterial/Archaeal sample from Sphaerochaeta pleomorpha str. Grapes	Red Cedar River in Okemos, Michigan, USA	N/A	N/A	not provided; submitted under MIGS 2.1	N/A	SAMN02261363	GCA_000236685	Unassigned
Sample from Pseudomonas fluorescens F113	N/A	N/A	N/A	N/A	N/A	SAMN02604099	GCA_000237065	Unassigned
MIGS Cultured Bacterial/Archaeal sample from Clostridium clariflavum DSM 19732	Methanogenic sludge of a cellulose-degrading bioreactor	N/A	N/A	not provided; submitted under MIGS 2.1	N/A	SAMN02261428	GCA_000237085	Unassigned
Sample from Actinoplanes sp. SE50/110	N/A	N/A	N/A	N/A	N/A	SAMN02603081	GCA_000237145	Unassigned
MIGS Cultured Bacterial/Archaeal sample from Sulfobacillus acidophilus DSM 10332	coal spoil heap	coal spoil heap	N/A	not provided; submitted under MIGS 2.1	N/A	SAMN02232055	GCA_000237975	Unassigned
Sample from Pediococcus claussenii ATCC BAA-344	N/A	N/A	N/A	N/A	N/A	SAMN02604240	GCA_000237995	Unassigned
Sample from Pseudoalteromonas spongiae UST010723-006	N/A	N/A	sponge	N/A	N/A	SAMN02470926	GCA_000238255	Unassigned
Sample from Pseudoalteromonas arctica A 37-1-2	seawater	N/A	N/A	N/A	N/A	SAMN02470925	GCA_000238395	Unassigned
Sample from Legionella pneumophila subsp. pneumophila ATCC 43290	N/A	N/A	N/A	N/A	N/A	SAMN02603182	GCA_000239175	Unassigned
Sample from Enterobacter ludwigii	N/A	N/A	N/A	N/A	N/A	SAMN02604307	GCA_000239975	Unassigned
Sample from Elizabethkingia anophelis Ag1	gut	N/A	Anopheles gambiae	N/A	N/A	SAMN02470679	GCA_000240095	Unassigned
Sample from Klebsiella pneumoniae subsp. pneumoniae HS11286	N/A	N/A	N/A	N/A	N/A	SAMN02602959	GCA_000240185	Unassigned
Sample from Aggregatibacter actinomycetemcomitans ANH9381	subgingival plaque sample of a peridontally non-diseased subject	N/A	Homo sapiens	N/A	N/A	SAMN02603044	GCA_000241025	Unassigned
Sample from Corynebacterium diphtheriae 31A	N/A	N/A	N/A	N/A	N/A	SAMN02603066	GCA_000241875	Unassigned
MIGS Cultured Bacterial/Archaeal sample from Frateuria aurantia DSM 6220	Lilium auratum flower, Japan	N/A	Lilium auratum	not provided; submitted under MIGS 2.1	N/A	SAMN02261415	GCA_000242255	Unassigned
MIGS Cultured Bacterial/Archaeal sample from Singulisphaera acidiphila DSM 18658	sphagnum peat from the bog Obukhovskoe (acidic wetland)	Sphagnum peat sampled from the bog Obukhovskoe (acidic wetland)	N/A	not provided; submitted under MIGS 2.1	N/A	SAMN02232051	GCA_000242455	Unassigned
MIGS Cultured Bacterial/Archaeal sample from Spirochaeta africana DSM 8902	bacterial bloom in the brine under trona from alkaline equatorial lake	Bacterial bloom in the brine under trona from alkaline equatorial Lake Magadi in Kenya	N/A	not provided; submitted under MIGS 2.1	N/A	SAMN02232053	GCA_000242595	Unassigned
MIGS Cultured Bacterial/Archaeal sample from Solitalea canadensis DSM 3403	soil	soil, Ottawa, Canada	N/A	not provided; submitted under MIGS 2.1	N/A	SAMN02232052	GCA_000242635	Unassigned
Sample from Bacillus amyloliquefaciens IT-45	N/A	N/A	N/A	N/A	N/A	SAMN02603349	GCA_000242855	Unassigned
MIGS Cultured Bacterial/Archaeal sample from Opitutaceae bacterium TAV5	N/A	N/A	N/A	not provided; submitted under MIGS 2.1	N/A	SAMN02261410	GCA_000242935	Unassigned
Sample from Oceanimonas sp. GK1	N/A	N/A	N/A	N/A	N/A	SAMN02603427	GCA_000243075	Unassigned
MIGS Cultured Bacterial/Archaeal sample from Desulfitobacterium dichloroeliminans LMG P-21439	soil matrix of an anoxic water-saturated layer (1 m in depth) that had been exclusively polluted with 1,2-DCA.	Soil matrix of an anoxic water-saturated layer (1 m in depth) that had been exclusively polluted with 1,2-DCA.	N/A	not provided; submitted under MIGS 2.1	N/A	SAMN02232012	GCA_000243135	Unassigned
MIGS Cultured Bacterial/Archaeal sample from Desulfitobacterium dehalogenans ATCC 51507	Sediment in freshwater pond, Athens, GA	N/A	N/A	not provided; submitted under MIGS 2.1	N/A	SAMN02261389	GCA_000243155	Unassigned
MIGS Cultured Bacterial/Archaeal sample from Clostridium sp. BNL1100	N/A	N/A	N/A	not provided; submitted under MIGS 2.1	N/A	SAMN02261430	GCA_000244875	Unassigned
Sample from Streptococcus infantarius subsp. infantarius CJ18	suusac fermented camel milk	N/A	N/A	N/A	N/A	SAMN02603507	GCA_000246835	Unassigned
MIGS Cultured Bacterial/Archaeal sample from Niastella koreensis GR20-10	soil cultivated with Korean ginseng	Soil cultivated with Korean ginseng; Yeongju region of Korea	N/A	not provided; submitted under MIGS 2.1	N/A	SAMN02232043	GCA_000246855	Unassigned
Sample from Thermococcus litoralis DSM 5473	N/A	N/A	N/A	N/A	N/A	SAMN02603679	GCA_000246985	Unassigned
Sample from Acetobacterium woodii DSM 1030	N/A	N/A	N/A	N/A	N/A	SAMN02603267	GCA_000247605	Unassigned
Sample from Gordonia polyisoprenivorans VH2	N/A	N/A	N/A	N/A	N/A	SAMN02603285	GCA_000247715	Unassigned
Sample from Paenibacillus mucilaginosus 3016	rhizosphere soil	N/A	N/A	N/A	N/A	SAMN02603387	GCA_000250655	Unassigned
Sample from Nocardia brasiliensis ATCC 700358	mycetoma of the thorax with dissemination to the lungs	N/A	Homo sapiens	N/A	N/A	SAMN02603853	GCA_000250675	Unassigned
Sample from Vibrio cholerae IEC224	N/A	N/A	N/A	N/A	N/A	SAMN02603415	GCA_000250855	Unassigned
Sample from Streptococcus pneumoniae ST556	middle ear fluid sample	N/A	Homo sapiens	N/A	N/A	SAMN02604071	GCA_000251085	Unassigned
Sample from Deinococcus gobiensis I-0	N/A	N/A	N/A	N/A	N/A	SAMN02603039	GCA_000252445	Unassigned
Sample from Riemerella anatipestifer ATCC 11845 = DSM 15868	N/A	N/A	N/A	N/A	N/A	SAMN02602991	GCA_000252855	Unassigned
Sample from Salmonella enterica subsp. enterica serovar Typhimurium str. 798	N/A	N/A	porcine	N/A	N/A	SAMN02604223	GCA_000252875	Unassigned
MIGS Cultured Bacterial/Archaeal sample from Desulfosporosinus acidiphilus SJ4	acid mining effluent decantation pond	Acid mining effluent decantation pond; France, Chessy les Mines.	N/A	not provided; submitted under MIGS 2.1	N/A	SAMN02232014	GCA_000255115	Unassigned
MIGS Cultured Bacterial/Archaeal sample from Marinitoga piezophila KA3	deep-sea hydrothermal vent chimney at a depth of 2630 meters on the East-Pacific Rise	N/A	N/A	not provided; submitted under MIGS 2.1	N/A	SAMN02261422	GCA_000255135	Unassigned
Sample from Corynebacterium diphtheriae HC02	N/A	N/A	N/A	N/A	N/A	SAMN02603072	GCA_000255155	Unassigned
Sample from Corynebacterium diphtheriae C7 (beta)	N/A	N/A	N/A	N/A	N/A	SAMN02603067	GCA_000255175	Unassigned
Sample from Corallococcus coralloides DSM 2259	N/A	N/A	N/A	N/A	N/A	SAMN02603593	GCA_000255295	Unassigned
Sample from Rahnella aquatilis HX2	N/A	N/A	N/A	N/A	N/A	SAMN02603118	GCA_000255535	Unassigned
Sample from Hungateiclostridium thermocellum AD2	N/A	N/A	N/A	N/A	N/A	SAMN02470739	GCA_000255615	Unassigned
Sample from Pasteurella multocida subsp. multocida str. HN06	N/A	N/A	N/A	N/A	N/A	SAMN02603325	GCA_000255915	Unassigned
Sample from Ignavibacterium album JCM 16511	N/A	N/A	N/A	N/A	N/A	SAMN02603949	GCA_000258405	Unassigned
Sample from Paenibacillus mucilaginosus K02	soil	N/A	N/A	N/A	N/A	SAMN02603635	GCA_000258535	Unassigned
Sample from Helicobacter cetorum MIT 00-7128	N/A	N/A	beluga whale	N/A	N/A	SAMN02603199	GCA_000259255	Unassigned
Sample from Pasteurella multocida subsp. multocida str. 3480	lung of animal with pneumonia	N/A	pig	N/A	N/A	SAMN02603505	GCA_000259545	Unassigned
Sample from Pectobacterium parmentieri	N/A	N/A	N/A	N/A	N/A	SAMN02604188	GCA_000260925	Unassigned
Sample from Methylophaga frappieri	N/A	N/A	N/A	N/A	N/A	SAMN02603343	GCA_000260965	Unassigned
Sample from Methylophaga nitratireducenticrescens	N/A	N/A	N/A	N/A	N/A	SAMN02603342	GCA_000260985	Unassigned
Sample from Prevotella intermedia 17	peridontal pocket	N/A	Homo sapiens	N/A	N/A	SAMN02603988	GCA_000261025	Unassigned
Sample from Serratia plymuthica PRI-2C	maize rhizosphere soil	N/A	N/A	N/A	N/A	SAMN02470676	GCA_000261045	Unassigned
Sample from Streptomyces globisporus C-1027	soil	N/A	N/A	N/A	N/A	SAMN02469977	GCA_000261345	Unassigned
Sample from Shimwellia blattae DSM 4481 = NBRC 105725	N/A	N/A	cockroach	N/A	N/A	SAMN02603253	GCA_000262305	Unassigned
Sample from Burkholderia sp. KJ006	rice root	N/A	N/A	N/A	N/A	SAMN02603481	GCA_000262695	Unassigned
Sample from Cronobacter sakazakii ES15	N/A	N/A	N/A	N/A	N/A	SAMN02603850	GCA_000263215	Unassigned
Sample from Hydrogenophaga sp. PBC	textile wastewater	N/A	N/A	N/A	N/A	SAMN02471431	GCA_000263795	Unassigned
Sample from Tistrella mobilis KA081020-065	N/A	N/A	N/A	N/A	N/A	SAMN02603926	GCA_000264455	Unassigned
Sample from Pseudomonas putida ND6	industrial wastewater	N/A	N/A	N/A	N/A	SAMN02603188	GCA_000264665	Unassigned
Sample from Edwardsiella anguillarum ET080813	N/A	N/A	Anguilla japonica	N/A	N/A	SAMN02469761	GCA_000264765	Unassigned
Sample from Sphingobium indicum B90A	sugarcane rhizosphere soil	N/A	N/A	N/A	N/A	SAMN02471717	GCA_000264945	Unassigned
Sample from Bifidobacterium bifidum BGN4	feces	N/A	Homo sapiens	N/A	N/A	SAMN02603486	GCA_000265095	Unassigned
MIGS Cultured Bacterial/Archaeal sample from Terriglobus roseus DSM 18391	soil from a never-tilled, successional plant community at the Michigan State University Kellogg Biological Station Long-Term Ecological Research site	N/A	N/A	not provided; submitted under MIGS 2.1	N/A	SAMN02261411	GCA_000265425	Unassigned
MIGS Cultured Bacterial/Archaeal sample from Flexibacter litoralis DSM 6794	Sea water aquarium outflow, La Jolla, California, U.S.A.	N/A	N/A	not provided; submitted under MIGS 2.1	N/A	SAMN02261370	GCA_000265505	Unassigned
Sample from Corynebacterium pseudotuberculosis Cp162	caseous lymphadenitis neck abscess	N/A	camel	N/A	N/A	SAMN02603744	GCA_000265545	Unassigned
MIGS Cultured Bacterial/Archaeal sample from Desulfomonile tiedjei DSM 6799	sewage sludge	Sewage sludge; USA	N/A	not provided; submitted under MIGS 2.1	N/A	SAMN02232013	GCA_000266945	Unassigned
Pelosinus fermentans JBW45 Draft Genome Sequence Data	N/A	N/A	N/A	N/A	N/A	SAMN00996448	GCA_000271665	Unassigned
Sample from Helicobacter pylori Shi112	gastric antrum of Amerindian resident	N/A	Homo sapiens	N/A	N/A	SAMN02603194	GCA_000277405	Unassigned
MIGS Cultured Bacterial/Archaeal sample from Propionibacterium propionicum F0230a	N/A	N/A	Homo sapiens	biological product [ENVO:02000043]	N/A	SAMN02415616	GCA_000277715	Unassigned
MIGS Cultured Bacterial/Archaeal sample from Zymomonas mobilis subsp. mobilis ATCC 29191	Fermenting Elaeis palm sap	N/A	N/A	not provided; submitted under MIGS 2.1	N/A	SAMN02261358	GCA_000277755	Unassigned
Sample from Kosakonia radicincitans DSM 16656	phyllosphere	N/A	winter wheat	N/A	N/A	SAMN02470245	GCA_000280495	Unassigned
Sample from Myxococcus hansupus	N/A	N/A	N/A	N/A	N/A	SAMN02469988	GCA_000280925	Unassigned
Sample from Enterococcus faecalis D32	feces	N/A	pig	N/A	N/A	SAMN02603765	GCA_000281195	Unassigned
Sample from Natrinema sp. J7-2	N/A	N/A	N/A	N/A	N/A	SAMN02603638	GCA_000281695	Unassigned
Sample from Enterobacter kobei	N/A	N/A	N/A	N/A	N/A	SAMN02603959	GCA_000286275	Unassigned
Sample from Aeromonas media WS	water samples	N/A	N/A	N/A	N/A	SAMN02472129	GCA_000287215	Unassigned
Sample from Bacillus thuringiensis HD-771	N/A	N/A	N/A	N/A	N/A	SAMN02603565	GCA_000292455	Unassigned
Sample from Burkholderia cepacia GG4	soil	N/A	N/A	N/A	N/A	SAMN02604072	GCA_000292915	Unassigned
Pseudomonas fluorescens NCIMB 11764	N/A	N/A	N/A	N/A	N/A	SAMN01112396	GCA_000293885	Unassigned
Sample from Nocardiopsis alba ATCC BAA-2165	guts	N/A	Apis mellifera	N/A	N/A	SAMN02603688	GCA_000294515	Unassigned
Sample from Pectobacterium carotovorum subsp. carotovorum PCC21	N/A	N/A	N/A	N/A	N/A	SAMN02603169	GCA_000294535	Unassigned
Sample from Bartonella quintana RM-11	N/A	N/A	Rhesus macaque	N/A	N/A	SAMN02603022	GCA_000294715	Unassigned
Sample from Bacillus oceanisediminis 2691	seawater	N/A	N/A	N/A	N/A	SAMN02470179	GCA_000294775	Unassigned
Sample from Riemerella anatipestifer RA-CH-1	sick duck	N/A	duck	N/A	N/A	SAMN02603758	GCA_000295655	Unassigned
Sample from Bradyrhizobium sp. CCGE-LA001	field-collected nodules from wild Phaseolus microcarpus	N/A	Phaseolus microcarpus	N/A	N/A	SAMN02469422	GCA_000296215	Unassigned
Sample from Brachyspira pilosicoli B2904	N/A	N/A	N/A	N/A	N/A	SAMN02602981	GCA_000296575	Unassigned
Sample from Brevibacillus brevis X23	soil of vegetable field	N/A	N/A	N/A	N/A	SAMN02469906	GCA_000296715	Unassigned
Sample from Lactobacillus buchneri subsp. silagei CD034	stable grass silage	N/A	N/A	N/A	N/A	SAMN02603054	GCA_000298115	Unassigned
Sample from Leuconostoc gelidum JB7	kimchi, Korean traditional fermented food	N/A	N/A	N/A	N/A	SAMN02603178	GCA_000298875	Unassigned
Sample from Leptospirillum ferriphilum ML-04	N/A	N/A	N/A	N/A	N/A	SAMN02603870	GCA_000299235	Unassigned
Sample from Alcanivorax pacificus W11-5	pyrene-degrading consortium enriched from deep-sea sediment	N/A	N/A	N/A	N/A	SAMN02471159	GCA_000299335	Unassigned
Sample from Gottschalkia acidurici 9a	N/A	N/A	N/A	N/A	N/A	SAMN02603272	GCA_000299355	Unassigned
Sample from Alteromonas macleodii str. 'English Channel 673'	N/A	N/A	N/A	N/A	N/A	SAMN02604121	GCA_000299955	Unassigned
Sample from Alteromonas macleodii str. 'Black Sea 11'	N/A	N/A	N/A	N/A	N/A	SAMN02604118	GCA_000299995	Unassigned
Sample from Alcanivorax dieselolei B5	N/A	N/A	N/A	N/A	N/A	SAMN02603961	GCA_000300005	Unassigned
Sample from Alteromonas macleodii str. 'Balearic Sea AD45'	N/A	N/A	N/A	N/A	N/A	SAMN02604120	GCA_000300175	Unassigned
Sample from Thalassospira xiamenensis M-5 = DSM 17429	surface seawater from the sea close to Xiamen, China	N/A	N/A	N/A	N/A	SAMN02471162	GCA_000300235	Unassigned
Sample from Piscirickettsia salmonis LF-89 = ATCC VR-1361	Coho salmon	N/A	N/A	N/A	N/A	SAMN02469424	GCA_000300295	Unassigned
Sample from Kosakonia sacchari SP1	root	N/A	sugarcane	N/A	N/A	SAMN02472168	GCA_000300455	Unassigned
Sample from Acidovorax sp. KKS102	N/A	N/A	N/A	N/A	N/A	SAMN02604069	GCA_000302535	Unassigned
Sample from Dehalobacter sp. DCA	N/A	N/A	N/A	N/A	N/A	SAMN02604247	GCA_000305775	Unassigned
Sample from Simiduia agarivorans SA1 = DSM 21679	N/A	N/A	N/A	N/A	N/A	SAMN02603035	GCA_000305785	Unassigned
The genomic DNA sample from the ACT-3 mixed culture	N/A	N/A	N/A	N/A	N/A	SAMN01141377	GCA_000305815	Unassigned
Sample from Thermacetogenium phaeum DSM 12270	N/A	N/A	N/A	N/A	N/A	SAMN02603274	GCA_000305935	Unassigned
Generic sample from Leptospira borgpetersenii serovar Mini str. 200901116	N/A	N/A	Homo sapiens	N/A	N/A	SAMN02436412	GCA_000306675	Unassigned
cold adaption of a psychrophilic methanogenic archaeon	N/A	N/A	N/A	N/A	N/A	SAMN00739943	GCA_000306725	Unassigned
Sample from Thermoanaerobacterium saccharolyticum JW/SL-YS485	N/A	N/A	N/A	N/A	N/A	SAMN02603686	GCA_000307585	Unassigned
Sample from Acidipropionibacterium acidipropionici ATCC 4875	N/A	N/A	N/A	N/A	N/A	SAMN02603885	GCA_000310065	Unassigned
Sample from Alteromonas mediterranea DE1	N/A	N/A	N/A	N/A	N/A	SAMN02604119	GCA_000310085	Unassigned
Sample from Pseudoalteromonas sp. Bsw20308	seawater	N/A	N/A	N/A	N/A	SAMN02470817	GCA_000310105	Unassigned
Sample from Gluconobacter oxydans H24	N/A	N/A	N/A	N/A	N/A	SAMN02603014	GCA_000311765	Unassigned
Sample from Anabaena sp. 90	N/A	N/A	N/A	N/A	N/A	SAMN02604187	GCA_000312705	Unassigned
Sample from Leptospira santarosai serovar Shermani str. LT 821	N/A	N/A	N/A	N/A	N/A	SAMN02470123	GCA_000313175	Unassigned
MIGS Cultured Bacterial/Archaeal sample from Nostoc sp. PCC 7524	moderate hot spring, Amparai District, Maha Oya, Sri Lanka, 1973	N/A	N/A	not provided; submitted under MIGS 2.1	N/A	SAMN02261333	GCA_000316645	Unassigned
MIGS Cultured Bacterial/Archaeal sample from Rivularia sp. PCC 7116	unialgal culture in marine water	unialgal culture in marine water	N/A	not provided; submitted under MIGS 2.1	N/A	SAMN02232049	GCA_000316665	Unassigned
MIGS Cultured Bacterial/Archaeal sample from Synechococcus sp. PCC 6312	Fresh water, California, USA., 1963	N/A	N/A	not provided; submitted under MIGS 2.1	N/A	SAMN02261337	GCA_000316685	Unassigned
MIGS Cultured Bacterial/Archaeal sample from Pseudanabaena sp. PCC 7367	N/A	N/A	N/A	not provided; submitted under MIGS 2.1	N/A	SAMN02261336	GCA_000317065	Unassigned
MIGS Cultured Bacterial/Archaeal sample from Chroococcidiopsis thermalis PCC 7203	soil sample, near Greifswald, East Germany	N/A	N/A	not provided; submitted under MIGS 2.1	N/A	SAMN02261359	GCA_000317125	Unassigned
MIGS Cultured Bacterial/Archaeal sample from Calothrix sp. PCC 6303	unialgal culture in lake water	N/A	N/A	not provided; submitted under MIGS 2.1	N/A	SAMN02261327	GCA_000317435	Unassigned
MIGS Cultured Bacterial/Archaeal sample from Halothece sp. PCC 7418	Water, lake, Solar lake	Water, lake, Solar lake, Israel, 1972	N/A	not provided; submitted under MIGS 2.1	N/A	SAMN02232029	GCA_000317635	Unassigned
MIGS Cultured Bacterial/Archaeal sample from Anabaena cylindrica PCC 7122	water, most likely pond	Water, most likely pond, Cambridge, UK, 1939	N/A	not provided; submitted under MIGS 2.1	N/A	SAMN02232008	GCA_000317695	Unassigned
MIGS Cultured Bacterial/Archaeal sample from Deinococcus peraridilitoris DSM 19664	Arid soil collected from a coastal desert north of Antofagasta in Chile	N/A	N/A	not provided; submitted under MIGS 2.1	N/A	SAMN02261392	GCA_000317835	Unassigned
Sample from Sinorhizobium meliloti GR4	N/A	N/A	N/A	N/A	N/A	SAMN02603224	GCA_000320385	Unassigned
Sample from Thioalkalivibrio nitratireducens DSM 14787	N/A	N/A	N/A	N/A	N/A	SAMN02602962	GCA_000321415	Unassigned
Sample from Brachyspira pilosicoli P43/6/78	N/A	N/A	N/A	N/A	N/A	SAMN02603038	GCA_000325665	Unassigned
MIGS Cultured Bacterial/Archaeal sample from Echinicola vietnamensis DSM 17526	seawater from mussel farm	Seawater collected in a musselfarm; Vietnam, South China Sea, Nha Trang Bay	N/A	not provided; submitted under MIGS 2.1	N/A	SAMN02232018	GCA_000325705	Unassigned
Sample from Liberibacter crescens BT-1	N/A	N/A	N/A	N/A	N/A	SAMN02604174	GCA_000325745	Unassigned
MIGS Cultured Bacterial/Archaeal sample from Methanoregula formicicum SMSP	methanogenic sludge in a mesophilic upflow anaerobic sludge blanket (UASB) reactor used to treat a beer brewery effluent	methanogenic sludge in a mesophilic upflow anaerobic sludge blanket (UASB) reactor used to treat a beer brewery effluent	N/A	not provided; submitted under MIGS 2.1	N/A	SAMN02232038	GCA_000327485	Unassigned
Sample from Vibrio parahaemolyticus BB22OP	N/A	N/A	N/A	N/A	N/A	SAMN02604302	GCA_000328405	Unassigned
MIGS Cultured Bacterial/Archaeal sample from Halovivax ruber XH-70	saline lake	Saline lake; China, Inner Mongolia, Lake Xilinhot	N/A	not provided; submitted under MIGS 2.1	N/A	SAMN02232030	GCA_000328525	Unassigned
MIGS Cultured Bacterial/Archaeal sample from Thermoanaerobacterium thermosaccharolyticum M0795	N/A	N/A	N/A	not provided; submitted under MIGS 2.1	N/A	SAMN02261387	GCA_000328545	Unassigned
MIGS Cultured Bacterial/Archaeal sample from Halobacteroides halobius DSM 5150	Dead Sea sediment	N/A	N/A	not provided; submitted under MIGS 2.1	N/A	SAMN02261360	GCA_000328625	Unassigned
MIGS Cultured Bacterial/Archaeal sample from Natronococcus occultus SP4	Soda lake Lake Magadi	N/A	N/A	not provided; submitted under MIGS 2.1	N/A	SAMN02261263	GCA_000328685	Unassigned
Enterobacteriaceae bacterium FGI 57	N/A	N/A	N/A	missing	N/A	SAMN02744036	GCA_000330845	Unassigned
Sample from Serratia sp. FGI94	N/A	N/A	N/A	N/A	N/A	SAMN02604288	GCA_000330865	Unassigned
Sample from Rhizobium tropici CIAT 899	Phaseolus vulgaris root nodule	N/A	N/A	N/A	N/A	SAMN02604105	GCA_000330885	Unassigned
Sample from Riemerella anatipestifer RA-CH-2	N/A	N/A	N/A	N/A	N/A	SAMN02602992	GCA_000331695	Unassigned
Sample from Lawsonia intracellularis N343	N/A	N/A	N/A	N/A	N/A	SAMN02603631	GCA_000331715	Unassigned
Sample from Myxococcus stipitatus DSM 14675	N/A	N/A	N/A	N/A	N/A	SAMN02603594	GCA_000331735	Unassigned
Sample from Thermoclostridium stercorarium subsp. stercorarium DSM 8532	N/A	N/A	N/A	N/A	N/A	SAMN02603280	GCA_000331995	Unassigned
Sample from Enterococcus faecium ATCC 8459 = NRRL B-2354	milk and dairy utensils	N/A	N/A	N/A	N/A	SAMN02604149	GCA_000336405	Unassigned
Sample from Serratia marcescens WW4	N/A	N/A	N/A	N/A	N/A	SAMN02602965	GCA_000336425	Unassigned
Sample from Geobacillus sp. GHH01	N/A	N/A	N/A	N/A	N/A	SAMN02603276	GCA_000336445	Unassigned
Sample from Cronobacter sakazakii SP291	N/A	N/A	N/A	N/A	N/A	SAMN02604116	GCA_000339015	Unassigned
Sample from Sulfolobus acidocaldarius N8	N/A	N/A	N/A	N/A	N/A	SAMN02604152	GCA_000340315	Unassigned
Sample from Dehalococcoides mccartyi DCMB5	contaminated creek	N/A	N/A	N/A	N/A	SAMN02603239	GCA_000341655	Unassigned
Sample from Dehalococcoides mccartyi BTF08	N/A	N/A	N/A	N/A	N/A	SAMN02603238	GCA_000341695	Unassigned
Sample from Pseudomonas sp. Lz4W	soil	N/A	N/A	N/A	N/A	SAMN02469436	GCA_000346225	Unassigned
Sample from Legionella pneumophila subsp. pneumophila LPE509	N/A	N/A	N/A	N/A	N/A	SAMN02604344	GCA_000347615	Unassigned
Sample from Paraglaciecola psychrophila 170	N/A	N/A	N/A	N/A	N/A	SAMN02603050	GCA_000347635	Unassigned
Sample from Sphingomonas sp. MM-1	N/A	N/A	N/A	N/A	N/A	SAMN02603295	GCA_000347675	Unassigned
Sample from Edwardsiella piscicida C07-087	N/A	N/A	N/A	N/A	N/A	SAMN02603613	GCA_000348565	Unassigned
Sample from Bdellovibrio exovorus JSS	N/A	N/A	N/A	N/A	N/A	SAMN02604325	GCA_000348725	Unassigned
Sample from Micavibrio aeruginosavorus EPB	N/A	N/A	N/A	N/A	N/A	SAMN02604326	GCA_000348745	Unassigned
USDA-ARS-USMARC-183 grown in Brain Heart Infusion Broth	N/A	N/A	Bos taurus	Not available	N/A	SAMN02048829	GCA_000349765	Unassigned
Sample from Thermoclostridium stercorarium subsp. stercorarium DSM 8532	N/A	N/A	N/A	N/A	N/A	SAMN02604195	GCA_000349885	Unassigned
Sample from Vibrio alginolyticus NBRC 15630 = ATCC 17749	N/A	N/A	N/A	N/A	N/A	SAMN02603463	GCA_000354175	Unassigned
Sample from Raoultella ornithinolytica B6	N/A	N/A	N/A	N/A	N/A	SAMN02603584	GCA_000367425	Unassigned
Sample from Epibacterium mobile F1926	seawater	N/A	N/A	N/A	cell culture	SAMN02471033	GCA_000376545	Unassigned
Sample from Wolbachia endosymbiont of Drosophila simulans wNo	N/A	N/A	N/A	N/A	N/A	SAMN02604272	GCA_000376585	Unassigned
Sample from Wolbachia endosymbiont of Drosophila simulans wHa	N/A	N/A	N/A	N/A	N/A	SAMN02604273	GCA_000376605	Unassigned
Sample from Mannheimia haemolytica M42548	N/A	N/A	N/A	N/A	N/A	SAMN02603277	GCA_000376645	Unassigned
Azotobacter vinelandii CA	N/A	N/A	N/A	N/A	N/A	SAMN01889086	GCA_000380335	Unassigned
Azotobacter vinelandii CA6	N/A	N/A	N/A	N/A	N/A	SAMN01889173	GCA_000380365	Unassigned
Sample from Burkholderia thailandensis MSMB121	soil	N/A	N/A	N/A	N/A	SAMN02603567	GCA_000385525	Unassigned
MIGS sample from Archaeoglobus sulfaticallidus PM70-1, DSM 19444	N/A	N/A	N/A	Missing	N/A	SAMN02028569	GCA_000385565	Unassigned
Sample from Salmonella enterica subsp. enterica serovar Typhi str. Ty21a	N/A	N/A	N/A	N/A	N/A	SAMN02603210	GCA_000385905	Unassigned
Sample from Streptomyces fulvissimus DSM 40593	N/A	N/A	N/A	N/A	N/A	SAMN02603305	GCA_000385945	Unassigned
Sample from Actinoplanes sp. N902-109	N/A	N/A	N/A	N/A	N/A	SAMN02603860	GCA_000389965	Unassigned
Sample from Helicobacter pylori UM037	biospy sample from patient	N/A	Homo sapiens	N/A	N/A	SAMN02604194	GCA_000392515	Unassigned
Sample from Lactobacillus fermentum F-6	N/A	N/A	N/A	N/A	N/A	SAMN02603935	GCA_000397165	Unassigned
Sample from Fusobacterium nucleatum subsp. animalis 4_8	N/A	N/A	N/A	N/A	N/A	SAMN02603674	GCA_000400875	Unassigned
Sample from Aeromonas hydrophila ML09-119	N/A	N/A	N/A	N/A	N/A	SAMN02603614	GCA_000401555	Unassigned
Sample from Xanthomonas campestris pv. campestris str. CN15	N/A	N/A	Brassica rapa subsp. chinensis	N/A	N/A	SAMN02469928	GCA_000403575	Unassigned
Sample from Salinarchaeum sp. Harcht-Bsk1	N/A	N/A	N/A	N/A	N/A	SAMN02602994	GCA_000403645	Unassigned
Sample from Methanobrevibacter sp. AbM4	rumen	N/A	ovine	N/A	N/A	SAMN02602974	GCA_000404165	Unassigned
Sample from Enterobacter sp. R4-368	N/A	N/A	N/A	N/A	N/A	SAMN02603907	GCA_000410515	Unassigned
Sample from Pseudomonas putida H8234	N/A	N/A	N/A	N/A	N/A	SAMN02604103	GCA_000410575	Unassigned
Sample from Lactobacillus reuteri I5007	healthy weaning piglets	N/A	pigs	N/A	N/A	SAMN02603119	GCA_000410995	Unassigned
Sample from Mycobacterium sp. VKM Ac-1817D	soil	N/A	N/A	N/A	N/A	SAMN02469803	GCA_000416365	Unassigned
Sample from Psychrobacter sp. G	N/A	N/A	N/A	N/A	N/A	SAMN02603914	GCA_000418305	Unassigned
Sample from Acinetobacter baumannii BJAB0868	N/A	N/A	N/A	N/A	N/A	SAMN02604246	GCA_000419425	Unassigned
Sample from Serratia liquefaciens ATCC 27592	N/A	N/A	N/A	N/A	N/A	SAMN02604177	GCA_000422085	Unassigned
Mannheimia haemolytica D174 clinical isolate from bovine pneumonic lung	feedlot	N/A	Bos taurus	N/A	lung specimen	SAMN02056364	GCA_000422095	Unassigned
Mannheimia haemolytica D171 clinical isolate from bovine pneumonic lung	feedlot	N/A	Bos taurus	N/A	lung specimen	SAMN02056363	GCA_000427275	Unassigned
Sample from Serratia plymuthica S13	Styrian pumpkin anthrosphere	N/A	N/A	N/A	N/A	SAMN02603297	GCA_000438825	Unassigned
Sample from Glaesserella parasuis ZJ0906	N/A	N/A	N/A	N/A	N/A	SAMN02603634	GCA_000439395	Unassigned
Sample from Alteromonas mediterranea UM7	N/A	N/A	N/A	N/A	N/A	SAMN02604126	GCA_000439575	Unassigned
Sample from Anaplasma phagocytophilum str. HZ2	N/A	N/A	N/A	N/A	N/A	SAMN02604172	GCA_000439755	Unassigned
Sample from Anaplasma phagocytophilum str. JM	N/A	N/A	N/A	N/A	N/A	SAMN02604171	GCA_000439775	Unassigned
Environmental, food or other pathogen sample for Salmonella enterica subsp. enterica serovar Newport str. USMARC-S3124.1	Post-intervention beef carcass	N/A	Bos taurus	N/A	N/A	SAMN02297856	GCA_000442415	Unassigned
Sample from Cycloclasticus zancles 78-ME	tar at the shipwreck site of tanker Haven	N/A	N/A	N/A	N/A	SAMN02603046	GCA_000442595	Unassigned
Sample from Proteus mirabilis BB2000	N/A	N/A	N/A	N/A	N/A	SAMN02603303	GCA_000444425	Unassigned
Sample from Streptomyces collinus Tu 365	N/A	N/A	N/A	N/A	N/A	SAMN02603029	GCA_000444875	Unassigned
Sample from Paracoccus aminophilus JCM 7686	N/A	N/A	N/A	N/A	N/A	SAMN02604253	GCA_000444995	Unassigned
Sample from Mycobacteroides abscessus subsp. bolletii 50594	N/A	N/A	N/A	N/A	N/A	SAMN02603852	GCA_000445035	Unassigned
Sample from Geobacillus genomosp. 3	N/A	N/A	N/A	N/A	N/A	SAMN02603868	GCA_000445995	Unassigned
Sample from Pseudomonas syringae CC1557	Snow	N/A	N/A	N/A	N/A	SAMN02471566	GCA_000452705	Unassigned
Sample from Rhodococcus erythropolis CCM2595	N/A	N/A	N/A	N/A	N/A	SAMN02603403	GCA_000454045	Unassigned
Sample from Vibrio anguillarum M3	N/A	N/A	Paralichthys olivaceus (flounder)	N/A	N/A	SAMN02604340	GCA_000462975	Unassigned
Sample from Variovorax paradoxus B4	N/A	N/A	N/A	N/A	N/A	SAMN02603275	GCA_000463015	Unassigned
Sample from Serratia sp. ATCC 39006	channel water	N/A	N/A	N/A	N/A	SAMN02470747	GCA_000463345	Unassigned
Sample from Streptococcus constellatus subsp. pharyngis C232	N/A	N/A	N/A	N/A	N/A	SAMN02603657	GCA_000463395	Unassigned
Sample from Haemophilus influenzae KR494	N/A	N/A	N/A	N/A	N/A	SAMN02603575	GCA_000465255	Unassigned
Sample from Campylobacter jejuni subsp. jejuni 00-2538	stool sample	N/A	Homo sapiens	N/A	N/A	SAMN02603725	GCA_000466065	Unassigned
Generic sample from Cellulophaga baltica 18	seawater	N/A	N/A	N/A	N/A	SAMN02208949	GCA_000468615	Unassigned
Sample from Campylobacter jejuni subsp. jejuni 00-2425	stool sample	N/A	Homo sapiens	N/A	N/A	SAMN02603723	GCA_000468915	Unassigned
Sample from Lactococcus lactis subsp. cremoris KW2	N/A	N/A	N/A	N/A	N/A	SAMN02602975	GCA_000468955	Unassigned
Sample from Leifsonia xyli subsp. cynodontis DSM 46306	N/A	N/A	N/A	N/A	N/A	SAMN02603223	GCA_000470775	Unassigned
Ralstonia pickettii DTP0602	N/A	N/A	N/A	N/A	N/A	SAMN02259197	GCA_000471925	Unassigned
Sample from Clostridium saccharobutylicum DSM 13864	N/A	N/A	N/A	N/A	N/A	SAMN02603278	GCA_000473995	Unassigned
Sample from Lactococcus lactis subsp. lactis NCDO 2118	frozen peas	N/A	N/A	N/A	N/A	SAMN02471376	GCA_000478255	Unassigned
Sample from Synechocystis sp. PCC 6714	N/A	N/A	N/A	N/A	N/A	SAMN02471775	GCA_000478825	Unassigned
Sample from Lactococcus lactis subsp. lactis KLDS 4.0325	home-made koumiss	N/A	N/A	N/A	N/A	SAMN02603468	GCA_000479375	Unassigned
General Sample for Clostridium autoethanogenum	Rabbit feces	N/A	N/A	N/A	N/A	SAMN02358571	GCA_000484505	Unassigned
Sample from Gloeobacter kilaueensis JS1	cave entrance	N/A	N/A	N/A	N/A	SAMN02604186	GCA_000484535	Unassigned
Sample from Pseudomonas sp. VLB120	N/A	N/A	N/A	N/A	N/A	SAMN02603030	GCA_000494915	Unassigned
Sample from Pediococcus pentosaceus SL4	N/A	N/A	N/A	N/A	N/A	SAMN02603952	GCA_000496265	Unassigned
Sample from Pseudomonas aeruginosa PA1	N/A	N/A	N/A	N/A	N/A	SAMN02603191	GCA_000496605	Unassigned
General Sample for Exiguobacterium sp. MH3	N/A	N/A	N/A	N/A	N/A	SAMN02351601	GCA_000496635	Unassigned
Sample from Shigella dysenteriae 1617	N/A	N/A	Homo sapiens	N/A	N/A	SAMN05771127	GCA_000497505	Unassigned
Generic sample from Zymomonas mobilis subsp. mobilis CP4	N/A	N/A	N/A	N/A	N/A	SAMN00262712	GCA_000498655	Unassigned
Haloarcula hispanica N601, haloarchaeon used in virus-host interaction study	N/A	N/A	N/A	N/A	N/A	SAMN02393367	GCA_000504565	Unassigned
Cultured Bacterial/Archaeal sample for Pandoraea sp.	N/A	N/A	N/A	Soil	N/A	SAMN02427182	GCA_000504585	Unassigned
General Sample for Clostridium pasteurianum NRRL B-598	N/A	N/A	N/A	N/A	N/A	SAMN02427303	GCA_000506785	Unassigned
Sample from Dickeya solani RNS 08.23.3.1.A	N/A	N/A	Solanum tuberosum	N/A	N/A	SAMN02597364	GCA_000511285	Unassigned
Microbe sample from Leisingera methylohalidivorans DSM 14336	Seawater collected from a tide pool	N/A	N/A	N/A	missing	SAMN02769646	GCA_000511355	Unassigned
Microbe sample from Dehalobacter restrictus DSM 9455	Packed-bed column with anaerobic sediment from the Rhine River near Wageningen, The Netherlands and ground anaerobic granular sludge from a sugar refinery in Centrale Suiker Maatschappij, Breda, The Netherlands	N/A	N/A	N/A	missing	SAMN02769648	GCA_000512895	Unassigned
Sample from Listeria monocytogenes serotype 1/2a str. 08-6569	food processing	N/A	N/A	N/A	N/A	SAMN05771122	GCA_000513595	Unassigned
Sample from Listeria monocytogenes serotype 4b str. 81-0861	coleslaw	N/A	N/A	N/A	N/A	SAMN05771116	GCA_000513615	Unassigned
Sample from Listeria monocytogenes serotype 1/2a str. 10-0815	meat	N/A	N/A	N/A	N/A	SAMN05771120	GCA_000513655	Unassigned
Microbe sample from Rhizobium leguminosarum bv. trifolii WSM1689	root nodule of Trifolium uniflorum collected on the edge of a valley	N/A	N/A	N/A	missing	SAMN02769650	GCA_000517605	Unassigned
Generic sample from Halostagnicola larsenii	N/A	N/A	N/A	N/A	N/A	SAMN00117518	GCA_000517625	Unassigned
Cultured Bacterial Sample for Chania fonticola RB-25	N/A	N/A	N/A	Soil	N/A	SAMN02569064	GCA_000520015	Unassigned
Microbe sample from Rhizobium leguminosarum bv. trifolii CB782	plant root	N/A	N/A	N/A	missing	SAMN02769652	GCA_000520875	Unassigned
Sample from Mannheimia sp. USDA-ARS-USMARC-1261	N/A	N/A	Bos taurus	mucus	N/A	SAMN03081505	GCA_000521605	Unassigned
Sample from Mannheimia varigena USDA-ARS-USMARC-1296	N/A	N/A	Bos taurus	mucus	N/A	SAMN03081506	GCA_000521655	Unassigned
Sample from Bibersteinia trehalosi USDA-ARS-USMARC-189	N/A	N/A	Bos taurus	mucus	N/A	SAMN03081510	GCA_000521745	Unassigned
Sample from Bibersteinia trehalosi USDA-ARS-USMARC-190	N/A	N/A	Bos taurus	mucus	N/A	SAMN03081511	GCA_000521765	Unassigned
Sample from Komagataeibacter xylinus E25	N/A	N/A	N/A	N/A	N/A	SAMN03081456	GCA_000550765	Unassigned
Sample from Spiroplasma mirum ATCC 29335	rabbit tick	N/A	N/A	N/A	N/A	SAMN03081484	GCA_000565195	Unassigned
Sample from Burkholderia thailandensis E444	soil	N/A	N/A	N/A	N/A	SAMN03081450	GCA_000567945	Unassigned
Microbe sample from Listeria monocytogenes WSLC1001	missing	N/A	N/A	N/A	missing	SAMN02743815	GCA_000568475	Unassigned
Sample from Sulfurospirillum multivorans DSM 12446	N/A	N/A	N/A	N/A	N/A	SAMN03081532	GCA_000568815	Unassigned
Microbe sample from Listeria monocytogenes WSLC1042	missing	N/A	N/A	N/A	missing	SAMN02743817	GCA_000568935	Unassigned
Sample from Bifidobacterium breve JCM 7019	N/A	N/A	N/A	N/A	N/A	SAMN03081480	GCA_000569015	Unassigned
Sample from Bifidobacterium breve 689b	N/A	N/A	N/A	N/A	N/A	SAMN03081482	GCA_000569055	Unassigned
Sample from Granulibacter bethesdensis CGDNIH3	N/A	N/A	Homo sapiens	N/A	N/A	SAMN03081433	GCA_000576085	Unassigned
Sample from Zymomonas mobilis subsp. mobilis NRRL B-12526	N/A	N/A	N/A	N/A	N/A	SAMN03081439	GCA_000576125	Unassigned
Sample from Granulibacter bethesdensis CGDNIH4	N/A	N/A	Homo sapiens	N/A	N/A	SAMN03081434	GCA_000576145	Unassigned
Sample from Zymomonas mobilis subsp. mobilis str. CP4 = NRRL B-14023	N/A	N/A	N/A	N/A	N/A	SAMN03081440	GCA_000576165	Unassigned
Sample from Granulibacter bethesdensis CGDNIH2	N/A	N/A	Homo sapiens	N/A	N/A	SAMN03081435	GCA_000576185	Unassigned
Sample from Hymenobacter swuensis DY53	N/A	N/A	N/A	N/A	N/A	SAMN03081528	GCA_000576555	Unassigned
Cultured Bacterial/Archaeal sample for Yersinia similis	N/A	N/A	rabbit	rabbit faeces	N/A	SAMN02640350	GCA_000582515	Unassigned
Sample from Gluconobacter oxydans DSM 3504	N/A	N/A	N/A	N/A	N/A	SAMN05771126	GCA_000583855	Unassigned
Pandoraea pnomenusa strain 3kgm	soil	N/A	N/A	N/A	N/A	SAMN02401957	GCA_000590495	Unassigned
Sample from Corynebacterium argentoratense DSM 44202	N/A	N/A	N/A	N/A	N/A	SAMN02603032	GCA_000590555	Unassigned
Sample from Hafnia alvei FB1	fish balls	N/A	N/A	N/A	N/A	SAMN02951885	GCA_000597785	Unassigned
Microbe sample for Eubacterium acidaminophilum DSM 3953	black mud	N/A	N/A	N/A	missing	SAMN02689753	GCA_000597865	Unassigned
Sample from Flammeovirgaceae bacterium 311	N/A	N/A	N/A	N/A	N/A	SAMN05771114	GCA_000597885	Unassigned
Sample from Yersinia enterocolitica LC20	feces	N/A	Rattus norvegicus	N/A	N/A	SAMN03081541	GCA_000597945	Unassigned
Paenibacillus polymyxa SQR-21	N/A	N/A	N/A	N/A	N/A	SAMN02384808	GCA_000597985	Unassigned
Sample from Rhodococcus opacus PD630	N/A	N/A	N/A	N/A	N/A	SAMN03081444	GCA_000599545	Unassigned
Cultured Bacterial/Archaeal sample for Escherichia coli-ST2747-Parental	N/A	N/A	N/A	water	N/A	SAMN02666696	GCA_000599665	Unassigned
Sample from Gilliamella apicola	N/A	N/A	N/A	N/A	N/A	SAMN03081539	GCA_000599985	Unassigned
Sample from Snodgrassella alvi wkB2	N/A	N/A	N/A	N/A	N/A	SAMN03081540	GCA_000600005	Unassigned
Environmental, food or other pathogen sample, Listeria monocytogenes	food	N/A	N/A	N/A	N/A	SAMN02689320	GCA_000600015	Unassigned
Sample from Lysinibacillus varians	N/A	N/A	N/A	N/A	N/A	SAMN03081497	GCA_000600105	Unassigned
Cultured Bacterial Pandoraea pnomenusa RB38	N/A	N/A	N/A	Soil	N/A	SAMN02693467	GCA_000604065	Unassigned
Microbe sample from Trueperella pyogenes	uterus	N/A	bovine	N/A	missing	SAMN02689492	GCA_000612055	Unassigned
Sample from Paenibacillus sabinae T27	rhizosphere soil	N/A	N/A	N/A	N/A	SAMN03081446	GCA_000612505	Unassigned
Nitrosospira briensis C-128	N/A	N/A	N/A	missing	N/A	SAMN02744081	GCA_000619905	Unassigned
Microbe sample from Draconibacterium orientale	marine sediment sample	N/A	N/A	N/A	missing	SAMN02725840	GCA_000626635	Unassigned
Microbe sample for Azospirillum brasilense Az39	wheat rhizosphere	N/A	Triticum aestivum L.	N/A	missing	SAMN02644441	GCA_000632475	Unassigned
Cultured Bacterial/Archaeal sample for Dyella jiangningensis SBZ 3-12	N/A	N/A	N/A	the surfaces of weathered potassic trachyte	N/A	SAMN02673293	GCA_000632805	Unassigned
MIGS Cultured Bacterial/Archaeal sample from Aeromonas hydrophila AL09-71	N/A	N/A	N/A	channel catfish from pond	N/A	SAMN02726090	GCA_000633175	Unassigned
Microbe sample for Brevundimonas naejangsanensis	sludge of an anaerobic digestion reactor	N/A	N/A	N/A	missing	SAMN02693465	GCA_000635915	Unassigned
MIGS Cultured Bacterial/Archaeal sample from Aeromonas hydrophila pc104A	N/A	N/A	N/A	soil	N/A	SAMN02728499	GCA_000635955	Unassigned
Microbe sample for Citrobacter freundii CFNIH1	sink aerator	N/A	N/A	N/A	missing	SAMN02713684	GCA_000648515	Unassigned
Rubrobacter radiotolerans RSPS-4	N/A	N/A	N/A	water	N/A	SAMN02708830	GCA_000661895	Unassigned
Microbe sample from Anaplasma phagocytophilum str. Norway variant2	sheep	N/A	sheep	N/A	missing	SAMN02647161	GCA_000689635	Unassigned
Microbe sample from Bdellovibrio bacteriovorus	seawater	N/A	N/A	N/A	missing	SAMN02743506	GCA_000691605	Unassigned
Genome sequencing sample for Gemmatimonas sp. AP64	Swan Lake, a freshwater lake in western Gobi Desert	N/A	N/A	N/A	N/A	SAMN02296694	GCA_000695095	Unassigned
Microbe sample for Streptomyces	environment	N/A	N/A	N/A	missing	SAMN02709029	GCA_000695235	Unassigned
Halomonas campaniensis LS21	Sludge and plant debris samples were collected from Dabancheng salt lake	N/A	N/A	N/A	missing	SAMN02798098	GCA_000696485	Unassigned
Microbe sample from Ensifer adhaerens	silty clay loam soil (pH 6.1)	N/A	N/A	N/A	missing	SAMN02781308	GCA_000697965	Unassigned
Sample from Xylella fastidiosa subsp. sandyi Ann-1	N/A	N/A	N/A	N/A	N/A	SAMN03081476	GCA_000698805	Unassigned
Sample from Xylella fastidiosa MUL0034	N/A	N/A	N/A	N/A	N/A	SAMN03081485	GCA_000698825	Unassigned
General Sample for Rhizobium etli bv mimosae IE4771	Agricultural field	N/A	Phaseolus vulgaris	N/A	whole organism	SAMN02423216	GCA_000698845	Unassigned
Sample from Methylomonas sp. LW13	sediment	Lake Washington sediment	N/A	N/A	N/A	SAMN02841227	GCA_000702925	Unassigned
Rhizobia strains isolated from common bean seeds	root nodules	N/A	Phaseolus vulgaris	N/A	N/A	SAMN02370997	GCA_000705595	Unassigned
Microbe sample from Klebsiella oxytoca KONIH1	perirectal swab	N/A	N/A	N/A	missing	SAMN02786843	GCA_000714655	Unassigned
Microbe sample from Sphingomonas wittichii DC-6	activated sludge of a wastewater treatment facility	N/A	N/A	N/A	missing	SAMN02768546	GCA_000715175	Unassigned
Bacillus thuringiensis serovar kurstaki strain HD-1	soil	N/A	N/A	N/A	missing	SAMN02898393	GCA_000717535	Unassigned
Microbe sample for Enterobacter cloacae ECNIH2	sink drain	N/A	N/A	N/A	missing	SAMN02713682	GCA_000724505	Unassigned
MIGS Cultured Bacterial sample from Lysinibacillus fusiformis RB21	soil	N/A	N/A	SOIL	N/A	SAMN02892976	GCA_000724775	Unassigned
Microbe sample from Pelosinus sp. UFO1	pristine sediments collected from the background area of the Field Research Center	N/A	N/A	N/A	missing	SAMN02872985	GCA_000725345	Unassigned
MIGS Cultured Bacterial/Archaeal sample from Terribacillus goriensis	N/A	N/A	Cryptomeria japonica var. sinensis	plant	N/A	SAMN02864241	GCA_000725365	Unassigned
MIGS Cultured Bacterial/Archaeal sample from Dyella japonica A8	N/A	N/A	N/A	soil	N/A	SAMN02899689	GCA_000725385	Unassigned
Dermacoccus nishinomiyaensis isolated from Ulu Slim Hot Spring, Malaysia	hot spring	N/A	N/A	N/A	missing	SAMN02902417	GCA_000725405	Unassigned
Sample from endosymbiont of Acanthamoeba sp. UWC8	N/A	N/A	Acanthamoeba sp. ATCC PRA2	N/A	N/A	SAMN03081459	GCA_000730245	Unassigned
Microbe sample from Alteromonas australica str. H17	Sea water	N/A	N/A	N/A	missing	SAMN02743545	GCA_000730385	Unassigned
Microbe sample from Amycolatopsis japonica	soil	N/A	N/A	N/A	missing	SAMN02836828	GCA_000732925	Unassigned
Microbe sample from Thermodesulfobacterium commune DSM 2178	Sediment of Ink Pot Hot Spring	N/A	N/A	N/A	missing	SAMN02934663	GCA_000734015	Unassigned
Sample from Archaeoglobus fulgidus DSM 8774	marine oilfield, North sea	N/A	N/A	N/A	N/A	SAMN03081472	GCA_000734035	Unassigned
Sample from Riemerella anatipestifer CH3	N/A	N/A	N/A	N/A	N/A	SAMN03081473	GCA_000734055	Unassigned
Microbe sample from Halomonas sp. KO116	Nile Delta Mediterranean Sea surface water	N/A	N/A	N/A	missing	SAMN02821277	GCA_000734975	Unassigned
Bacillus subtilis TOA; a probiotic strain	N/A	N/A	N/A	N/A	N/A	SAMN02183432	GCA_000737405	Unassigned
Microbe sample from Hymenobacter yonginensis APR13	silkworm feces	N/A	N/A	N/A	missing	SAMN02988321	GCA_000737515	Unassigned
General Sample for Synechococcus sp. KORDI-100	seawater	N/A	N/A	N/A	N/A	SAMN02202183	GCA_000737535	Unassigned
Enterococcus faecium T110, a probiotic strain	N/A	N/A	N/A	N/A	N/A	SAMN02194078	GCA_000737555	Unassigned
General Sample for Synechococcus sp. KORDI-49	seawater	N/A	N/A	N/A	N/A	SAMN02202184	GCA_000737575	Unassigned
Microbe sample for Bifidobacterium adolescentis 22L	Human milk	N/A	N/A	N/A	missing	SAMN02673695	GCA_000737885	Unassigned
MIMARKS Survey related sample from Bacteroides dorei	N/A	N/A	Homo sapiens	stool	N/A	SAMN02679092	GCA_000738045	Unassigned
MIMARKS Survey related sample from Bacteroides dorei	N/A	N/A	Homo sapiens	stool	N/A	SAMN02679418	GCA_000738065	Unassigned
MIGS Cultured Bacterial/Archaeal sample from Planktomarina temperata RCA23	N/A	N/A	N/A	water	N/A	SAMN02953969	GCA_000738435	Unassigned
MIGS Cultured Bacterial/Archaeal sample from Mycobacterium tuberculosis	N/A	N/A	Homo sapiens	N/A	N/A	SAMN02943514	GCA_000738445	Unassigned
MIMS Environmental/Metagenome sample from Amycolatopsis methanolica 239	N/A	N/A	N/A	unknown	N/A	SAMN02777954	GCA_000739085	Unassigned
Sample from Comamonas testosteroni TK102	N/A	N/A	N/A	N/A	N/A	SAMN03081477	GCA_000739375	Unassigned
Microbe sample from Flavobacterium psychrophilum	Trout Farm	N/A	N/A	N/A	missing	SAMN02770278	GCA_000739395	Unassigned
Microbe sample from Moraxella catarrhalis	unknown	N/A	N/A	N/A	missing	SAMN02870719	GCA_000740455	Unassigned
Pectobacterium atrosepticum strain 21A	potato stems	N/A	Solanum tuberosum	N/A	missing	SAMN02983234	GCA_000740965	Unassigned
Microbe sample from Klebsiella pneumoniae subsp. pneumoniae ATCC43816 KPPR1	Spontaneous rifampin-resistant isolate from ATCC 43816	N/A	N/A	N/A	missing	SAMN02982872	GCA_000742755	Unassigned
Microbe sample from Glaesserella parasuis	pig leung	N/A	N/A	N/A	missing	SAMN02996424	GCA_000742795	Unassigned
Microbe sample from Enterococcus faecalis ATCC 29212	unknown	N/A	N/A	N/A	missing	SAMN02870637	GCA_000742975	Unassigned
Microbe sample from Escherichia coli ATCC 25922	human	N/A	N/A	N/A	missing	SAMN02929659	GCA_000743255	Unassigned
MIGS Cultured Bacterial sample from Rickettsiales sp. Ac37b	N/A	N/A	Amblyomma cajennense	Amblyomma Tick	N/A	SAMN02943453	GCA_000746585	Unassigned
Complete Genome from Sinorhizobium meliloti strain RMO17 isolated from Medicago orbicularis	N/A	N/A	Medicago orbicularis	M. orbicularis nodules	N/A	SAMN02952139	GCA_000747295	Unassigned
Microbe sample from Bacillus sp. X1(2014)	unknown	N/A	N/A	N/A	missing	SAMN02900498	GCA_000747345	Unassigned
Sphingobacterium Isolate	wing	N/A	Myotis lucifugus	N/A	missing	SAMN03003634	GCA_000747525	Unassigned
Serratia sp. SCBI A Serratia isolate extracted from C.briggsae worms from soil	soil	N/A	Caenorhabditis briggsae	N/A	missing	SAMN02990345	GCA_000747565	Unassigned
Sample from Melissococcus plutonius S1	EFB-infected honey bee colony	N/A	N/A	N/A	N/A	SAMN05771071	GCA_000747585	Unassigned
Cellulophaga lytica str. HI1 from Marine Biofilm	Marine Biofilm	N/A	N/A	Biofilm	missing	SAMN02937577	GCA_000750195	Unassigned
Microbe sample for Enterobacter cloacae ECNIH3	tracheal aspirate	N/A	N/A	N/A	missing	SAMN02713683	GCA_000750225	Unassigned
Microbe sample from Yersinia pseudotuberculosis	unknown	N/A	N/A	N/A	missing	SAMN02906921	GCA_000750315	Unassigned
Microbe sample from Pasteurella multocida	unknown	N/A	N/A	N/A	missing	SAMN02904551	GCA_000754275	Unassigned
Microbe sample from Providencia stuartii	unknown	N/A	N/A	N/A	missing	SAMN02904571	GCA_000754345	Unassigned
Microbe sample from Arthrobacter alpinus	Permafrost	N/A	N/A	N/A	missing	SAMN03010510	GCA_000755585	Unassigned
Microbe sample from Burkholderia pseudomallei HBPUB10134a	Tracheal suction	N/A	N/A	N/A	missing	SAMN02902608	GCA_000755925	Unassigned
Microbe sample from Burkholderia oklahomensis	Conjuctival	N/A	N/A	N/A	missing	SAMN02847801	GCA_000755985	Unassigned
Microbe sample from Paraburkholderia xenovorans LB400	unknown	N/A	N/A	N/A	missing	SAMN02866417	GCA_000756045	Unassigned
Microbe sample from Piscirickettsia salmonis	kidney	N/A	Oncorhynchus kisutch	N/A	missing	SAMN03012752	GCA_000756415	Unassigned
General Sample for Ornithobacterium rhinotracheale	turkey	N/A	Meleagris gallopavo	N/A	N/A	SAMN02358229	GCA_000756505	Unassigned
Microbe sample from Paenibacillus durus	marine sediment	N/A	N/A	N/A	missing	SAMN03010338	GCA_000756615	Unassigned
Microbe sample from Pluralibacter gergoviae	Fish ball	N/A	N/A	N/A	missing	SAMN03031196	GCA_000757785	Unassigned
MIGS Cultured Bacterial/Archaeal sample from Methylobacterium oryzae CBMB20	N/A	N/A	rice	phyllosphere	N/A	SAMN03075686	GCA_000757795	Unassigned
Microbe sample from Cedecea neteri	pickled mackerel sashimi	N/A	N/A	N/A	missing	SAMN03003593	GCA_000757825	Unassigned
MIGS Cultured Bacterial/Archaeal sample from Prochlorococcus sp. MIT 0604	N/A	N/A	N/A	water	N/A	SAMN02769551	GCA_000757845	Unassigned
MIGS Cultured Bacterial/Archaeal sample from Prochlorococcus sp. MIT 0801	N/A	N/A	N/A	water	N/A	SAMN02769563	GCA_000757865	Unassigned
Microbe sample from Cedecea neteri	waterfall	N/A	N/A	N/A	missing	SAMN03031216	GCA_000758305	Unassigned
Microbe sample from Cedecea neteri	waterfall	N/A	N/A	N/A	missing	SAMN03066974	GCA_000758325	Unassigned
Microbe sample from Dickeya fangzhongdai	waterfall	N/A	N/A	N/A	missing	SAMN03067133	GCA_000758345	Unassigned
Cultured Bacterial/Archaeal sample for Lactobacillus salivarius	N/A	N/A	swine	Swine intestine	N/A	SAMN02711722	GCA_000758365	Unassigned
Microbe sample from Paenibacillus sp. FSL H7-0357	Pasteurized 2% milk	N/A	N/A	N/A	missing	SAMN02996504	GCA_000758525	Unassigned
Microbe sample from Paenibacillus sp. FSL H7-0737	pasteurized 2% milk	N/A	N/A	N/A	missing	SAMN02996505	GCA_000758545	Unassigned
Microbe sample from Paenibacillus sp. FSL P4-0081	heat treated raw milk	N/A	N/A	N/A	missing	SAMN02996513	GCA_000758565	Unassigned
Microbe sample from Paenibacillus sp. FSL R5-0345	Pasteurized 2% fat milk	N/A	N/A	N/A	missing	SAMN02996514	GCA_000758585	Unassigned
Microbe sample from Paenibacillus sp. FSL R5-0912	pasteurized 2% fat milk	N/A	N/A	N/A	missing	SAMN02996515	GCA_000758605	Unassigned
Microbe sample from Paenibacillus sp. FSL R7-0273	Pasteurized 2% fat milk	N/A	N/A	N/A	missing	SAMN02996605	GCA_000758625	Unassigned
Microbe sample from Paenibacillus sp. FSL R7-0331	pasteurized 2% fat milk	N/A	N/A	N/A	missing	SAMN02996606	GCA_000758645	Unassigned
Microbe sample from Paenibacillus borealis	Norway spruce forest humus	N/A	N/A	N/A	missing	SAMN02996607	GCA_000758665	Unassigned
Microbe sample from Paenibacillus stellifer	food-packaging paperboard	N/A	N/A	N/A	missing	SAMN02996608	GCA_000758685	Unassigned
Microbe sample from Paenibacillus graminis	Maize rhizosphere soil	N/A	N/A	N/A	missing	SAMN02996720	GCA_000758705	Unassigned
Microbe sample from Paenibacillus odorifer	Soil from wheat roots	N/A	N/A	N/A	missing	SAMN03025771	GCA_000758725	Unassigned
Complete genome sequencing of Kluyvera sp., quorum sensing bacteria isolated from Malaysia waterfall	Waterfall	N/A	N/A	N/A	missing	SAMN03031199	GCA_000759475	Unassigned
Campylobacter fetus subsp. venerealis strain 97/608 isolated from cattle	bovine	N/A	N/A	N/A	missing	SAMN02870596	GCA_000759515	Unassigned
Lactococcus lactis AI06 isolate, an endophyte of the Acai palm fruit	Mesocarp of Euterpe oleracea	N/A	Euterpe oleracea	N/A	missing	SAMN03025289	GCA_000761115	Unassigned
Pseudomonas rhizosphaerae DSM 16299	Rhizospheric soil of grasses	N/A	N/A	N/A	missing	SAMN03077633	GCA_000761155	Unassigned
Microbe sample from Streptomyces glaucescens GLA.O	soil	N/A	N/A	N/A	missing	SAMN03031338	GCA_000761215	Unassigned
MIGS Cultured Bacterial/Archaeal sample from Methanobacterium formicicum	N/A	N/A	cow rumen	rumen contents	N/A	SAMN03085433	GCA_000762265	Unassigned
MIGS Cultured Bacterial/Archaeal sample from Rhodococcus sp. p52	oil-polluted soil	N/A	N/A	soil	N/A	SAMN02911797	GCA_000763325	Unassigned
MIGS Cultured Bacterial/Archaeal sample from Listeria ivanovii subsp. londoniensis	N/A	N/A	N/A	unknown	N/A	SAMN02953499	GCA_000763475	Unassigned
Microbe sample from Listeria ivanovii subsp. londoniensis	unknown	N/A	N/A	N/A	missing	SAMN02953498	GCA_000763495	Unassigned
Sphingomonas pseudotaxi complete genome sequencing	Plant	N/A	N/A	N/A	missing	SAMN03078686	GCA_000764535	Unassigned
Microbe sample from Francisella sp. FSC1006	Lab culture Euplotes raikovi	N/A	N/A	N/A	missing	SAMN03073252	GCA_000764555	Unassigned
Microbe sample Burkholderia thailandensis MSMB59	soil	N/A	N/A	N/A	missing	SAMN03097425	GCA_000764595	Unassigned
Microbe sample from Burkholderia cenocepacia	soil	N/A	N/A	N/A	missing	SAMN02796570	GCA_000764955	Unassigned
Sample from Moraxella catarrhalis	N/A	N/A	N/A	N/A	N/A	SAMN02595593	GCA_000766665	Unassigned
General Sample for Corynebacterium doosanense	Yeongdeuk-gun	N/A	N/A	N/A	N/A	SAMN02356458	GCA_000767055	Unassigned
Microbe sample from Flavobacterium psychrophilum	freshwater farm	N/A	N/A	N/A	missing	SAMN02903962	GCA_000767095	Unassigned
Microbe sample from Novosphingobium pentaromativorans US6-1	mud sediment	N/A	not applicable	N/A	missing	SAMN03002180	GCA_000767465	Unassigned
Complete Genome Sequencing of Pandoraea pnomenusa DSM-16536 (Cystic Fibrosis Patient Isolate)	Cystic Fibrosis Patients	N/A	Homo sapiens	N/A	N/A	SAMN03078809	GCA_000767615	Unassigned
complete genome sequence of Corynebacterium ulcerans strain 210931	N/A	N/A	Homo sapiens	not applicable	N/A	SAMN03025287	GCA_000767645	Unassigned
MIGS Cultured Bacterial/Archaeal sample from Clostridium beijerinckii ATCC 35702	N/A	N/A	N/A	Lab culture	N/A	SAMN03120854	GCA_000767745	Unassigned
Microbe sample from Vibrio harveyi	This is ATCC 33843	N/A	N/A	N/A	missing	SAMN03075601	GCA_000770115	Unassigned
MIGS Cultured Bacterial/Archaeal sample from Enterobacter cloacae	N/A	N/A	N/A	soil	N/A	SAMN03005138	GCA_000770155	Unassigned
Microbe sample from Burkholderia pseudomallei B03	environmental sample	N/A	N/A	N/A	missing	SAMN02951654	GCA_000770455	Unassigned
Microbe sample from Burkholderia pseudomallei K42	environmental sample	N/A	N/A	N/A	missing	SAMN02951646	GCA_000770515	Unassigned
Microbe sample from Burkholderia pseudomallei A79A	environmental sample	N/A	N/A	N/A	missing	SAMN02951655	GCA_000770535	Unassigned
Staphylococcus aureus FORC_001 food isolate from parched bean	parched beans	N/A	N/A	N/A	N/A	SAMN03140315	GCA_000772025	Unassigned
Microbe sample from Streptomyces sp. CCM_MD2014	soil	N/A	N/A	N/A	missing	SAMN03106103	GCA_000772045	Unassigned
Vibrio coralliilyticus RE98	Shellfish Hatchery	N/A	N/A	N/A	missing	SAMN02940923	GCA_000772065	Unassigned
Microbe sample from Curtobacterium sp. MR_MD2014	soil	N/A	N/A	N/A	missing	SAMN03106104	GCA_000772085	Unassigned
Microbe sample Bifidobacterium longum strain GT15	fecal sample of a healthy adult	N/A	N/A	N/A	missing	SAMN03093230	GCA_000772485	Unassigned
MIGS Cultured Bacterial/Archaeal sample from Yersinia ruckeri	N/A	N/A	N/A	water	N/A	SAMN03112801	GCA_000775355	Unassigned
Cultured sample of Bacillus weihenstephanensis WSBC10204 (=DMS11821)	N/A	N/A	N/A	Milk	N/A	SAMN03106993	GCA_000775975	Unassigned
MIGS Cultured Bacterial/Archaeal sample from Bacillus subtilis	N/A	N/A	luffa	Anthers of luffa	N/A	SAMN03145713	GCA_000782835	Unassigned
Microbe sample from Enterobacter cloacae ECNIH4	sink drain	N/A	N/A	N/A	missing	SAMN02821150	GCA_000784865	Unassigned
Microbe sample for Pantoea sp. PSNIH1	shelf	N/A	N/A	N/A	missing	SAMN02709496	GCA_000784875	Unassigned
Microbe sample from Enterobacter cloacae ECNIH5	sink drain	N/A	N/A	N/A	missing	SAMN02821151	GCA_000784905	Unassigned
Microbe sample for Pantoea sp. PSNIH2	hand rail	N/A	N/A	N/A	missing	SAMN02709585	GCA_000784965	Unassigned
Microbe sample from Pimelobacter simplex	Dry grass and soil	N/A	N/A	N/A	missing	SAMN03009415	GCA_000785495	Unassigned
Microbe sample from Arthrobacter sp. PAMC 25486	environmental	N/A	N/A	N/A	cell culture	SAMN03196588	GCA_000785535	Unassigned
Microbe sample from Planococcus sp. PAMC 21323	Soil (sea shore)	N/A	N/A	N/A	missing	SAMN02942809	GCA_000785555	Unassigned
Collimonas arenae Cal 35 isolated from forest soil in California, USA	N/A	N/A	N/A	soil, mineral horizon	N/A	SAMN03098357	GCA_000786695	Unassigned
Acinetobacter baumannii clinical isolate LAC-4	unavailable	N/A	Homo sapiens	N/A	N/A	SAMN02709859	GCA_000786735	Unassigned
Pseudoalteromonas sp. strain OCN003	environmental	N/A	Montipora capitata	N/A	missing	SAMN03160553	GCA_000788395	Unassigned
2012Env-9	Water, Environmental	N/A	N/A	N/A	missing	SAMN03104885	GCA_000788715	Unassigned
MIGS Cultured Bacterial/Archaeal sample from Geoglobus acetivorans	water from hydrothermal chimney-like structure	N/A	N/A	water	N/A	SAMN03070125	GCA_000789255	Unassigned
Bacillus subtilis subsp. subtilis PS832	laboratory strain	N/A	N/A	N/A	bacterial cell culture	SAMN03222590	GCA_000789295	Unassigned
Microbe Sample Clostridium baratii Sullivan	Stool (adult)	N/A	N/A	N/A	Isolate microbial culture	SAMN03222823	GCA_000789395	Unassigned
Zebrafish gut isolate ZWU0009	N/A	N/A	Danio rerio	organic material	N/A	SAMN03021535	GCA_000798935	Unassigned
MIGS Cultured Bacterial/Archaeal sample from Listeria monocytogenes	N/A	N/A	sheep	animal	N/A	SAMN03177401	GCA_000800335	Unassigned
Microbe sample from Deinococcus swuensis	soil	N/A	N/A	N/A	bacterial	SAMN03218061	GCA_000800395	Unassigned
Bifidobacterium kashiwanohense PV20-2 human fecal isolate	fecal sample	N/A	Homo sapiens	N/A	feces	SAMN03253090	GCA_000800455	Unassigned
Bifidobacterium pseudolongum PV8-2 human fecal isolate	fecal sample	N/A	Homo sapiens	N/A	feces	SAMN03253091	GCA_000800475	Unassigned
Microbe sample from Edwardsiella sp. EA181011	missing	N/A	Epinephelus aeneus	N/A	cell culture	SAMN03246002	GCA_000800725	Unassigned
DNA sample from Actinobacillus equuli subsp. equuli	unknown	N/A	N/A	N/A	missing	SAMN02781117	GCA_000801145	Unassigned
Microbe sample from Enterobacter sp. E20	glyphosate polluted soil	N/A	Oryza sativa	N/A	missing	SAMN03099801	GCA_000801755	Unassigned
Microbe sample from Sphingopyxis fribergensis Kp5.2	soil sample	N/A	N/A	N/A	missing	SAMN02872841	GCA_000803645	Unassigned
Microbe sample from Clostridium pasteurianum DSM 525 = ATCC 6013	soil	N/A	N/A	N/A	missing	SAMN02990137	GCA_000807175	Unassigned
Microbe sample from Myroides sp. A21	urinary tract catheter	N/A	Homo sapiens	N/A	whole organism	SAMN03263610	GCA_000807225	Unassigned
Frischella perrara PEB0191	N/A	N/A	Apis mellifera	gut	N/A	SAMN02900470	GCA_000807275	Unassigned
Microbe sample from fresh raw milk	fresh raw milk	N/A	N/A	N/A	cell cluture	SAMN03200076	GCA_000807375	Unassigned
Sample of Klebsiella pneumoniae 32192	excreted bodily substance	N/A	Homo sapiens	N/A	N/A	SAMN03067420	GCA_000807395	Unassigned
Sample of Enterobacter asburiae 35734	excreted bodily substance	N/A	Homo sapiens	N/A	N/A	SAMN03067419	GCA_000807415	Unassigned
Microbe sample from Eubacterium limosum	human intestinal content	N/A	N/A	N/A	cell culture	SAMN03265381	GCA_000807675	Unassigned
Listeria monocytogenes isolated from cephalorachidian fluid of a patient with infaust prognosis	cephalorachidian fluid	N/A	N/A	N/A	N/A	SAMN03073546	GCA_000808055	Unassigned
Microbe sample from Halocynthiibacter arcticus	marine sediment	N/A	N/A	N/A	such as cell culture	SAMN03252591	GCA_000812665	Unassigned
Sample of Enterobacter cloacae 34399	excreted bodily substance	N/A	Homo sapiens	N/A	N/A	SAMN03067418	GCA_000814225	Unassigned
MIGS Cultured Bacterial/Archaeal sample from Coriobacteriaceae bacterium 68-1-3	N/A	N/A	Sus scrofa	intestinal contents	N/A	SAMN02951405	GCA_000814825	Unassigned
1	Trypticase Soy Agar	N/A	not applicable	N/A	N/A	SAMN03251894	GCA_000815125	Unassigned
Microbe sample from Xanthomonas sacchari	rice seeds	N/A	N/A	N/A	cell culture	SAMN03273272	GCA_000815185	Unassigned
2	Trypticase Soy Agar	N/A	not applicable	N/A	N/A	SAMN03251895	GCA_000815205	Unassigned
Francisella guangzhouensis FSC996	water of air-conditioning systems	N/A	N/A	N/A	N/A	SAMN03273550	GCA_000815225	Unassigned
Sample from Dickeya zeae EC1	N/A	N/A	N/A	N/A	N/A	SAMN03275446	GCA_000816045	Unassigned
Sample from Trueperella pyogenes TP8	N/A	N/A	N/A	N/A	N/A	SAMN03275449	GCA_000816065	Unassigned
Microbe sample from Streptomyces pluripotens	mangrove	N/A	N/A	N/A	missing	SAMN03070122	GCA_000816465	Unassigned
Microbe sample from Streptococcus pneumoniae	nasopharynx	N/A	N/A	N/A	missing	SAMN02725063	GCA_000817005	Unassigned
Sample from Synechococcus sp. UTEX 2973	N/A	N/A	N/A	N/A	N/A	SAMN03278348	GCA_000817325	Unassigned
Microbe sample from Azotobacter chroococcum NCIMB 8003	soil	N/A	N/A	N/A	cell culture	SAMN03278357	GCA_000817975	Unassigned
Bifidobacterium adolescentis BBMN23	human feces	N/A	N/A	N/A	cell culture	SAMN03273368	GCA_000817995	Unassigned
Microbe sample from Neisseria elongata subsp. glycolytica ATCC 29315	throat	N/A	N/A	N/A	missing	SAMN02797820	GCA_000818035	Unassigned
MIGS Cultured Bacterial/Archaeal sample from Jeotgalibacillus malaysiensis	N/A	N/A	N/A	water and sand	N/A	SAMN02870886	GCA_000818095	Unassigned
Sample from Aeromonas hydrophila J-1	N/A	N/A	N/A	N/A	N/A	SAMN03283200	GCA_000819505	Unassigned
Sample from Celeribacter indicus	N/A	N/A	N/A	N/A	N/A	SAMN03280159	GCA_000819565	Unassigned
Complete Genome of Paenibacillus polymyxa Sb3-1	N/A	N/A	N/A	soil	N/A	SAMN03253097	GCA_000819665	Unassigned
Microbe sample from Bacillus subtilis subsp. subtilis	N/A	N/A	missing	N/A	Mutant strain from Marburg Bacillus subtilis strain (according to Michel and Millet)	SAMN03265456	GCA_000827065	Unassigned
Sample from Mycobacterium tuberculosis H37RvSiena	N/A	N/A	N/A	N/A	N/A	SAMN03287041	GCA_000827085	Unassigned
Geoalkalibacter subterraneus Red1	N/A	N/A	N/A	oil production brine	N/A	SAMN03096814	GCA_000827125	Unassigned
Haloarcula sp. CBA1115 isolated from solar salt sample	Solar salt	N/A	N/A	saltern	monoisolate	SAMN03278120	GCA_000827835	Unassigned
MIMS Environmental/Metagenome sample from Clostridium botulinum NCTC 8266	N/A	N/A	Homo sapiens	home-canned salmon	N/A	SAMN03284354	GCA_000827935	Unassigned
MIGS Cultured Bacterial/Archaeal sample from Clostridium botulinum	N/A	N/A	Homo sapiens	missing	N/A	SAMN03284339	GCA_000827955	Unassigned
MIGS Cultured Bacterial/Archaeal sample from Raoultella ornithinolytica	N/A	N/A	N/A	wood	N/A	SAMN03290669	GCA_000829965	Unassigned
type strain of Streptomyces vietnamensis	soil	N/A	N/A	N/A	missing	SAMN02730132	GCA_000830005	Unassigned
Acinetobacter baumannii clinical isolate A1	unknown	N/A	Homo sapiens	N/A	N/A	SAMN03248539	GCA_000830055	Unassigned
Metagenome or environmental sample from archaeon GW2011_AR10	Rifle groundwater metagenome at time 1 / A; 0.2 micron filter	N/A	N/A	N/A	N/A	SAMN03217306	GCA_000830275	Unassigned
Dehalococcoides mccartyi strain isolate CG1	N/A	N/A	N/A	N/A	N/A	SAMN02444487	GCA_000830925	Unassigned
Generic sample from Marinobacter sp. A3d10	Sea water	N/A	N/A	N/A	N/A	SAMN02401946	GCA_000830985	Unassigned
Generic sample from Marinobacter sp. R9SW1	Sea water	N/A	N/A	N/A	N/A	SAMN02401947	GCA_000831005	Unassigned
Microbe sample from Bacillus bombysepticus str. Wang	separated from the corpses of silkworms that had died due to Bb natural infection in Daiyue district, Taian city, Shandong province, China.	N/A	N/A	N/A	missing	SAMN02691825	GCA_000831065	Unassigned
Sample from Streptococcus agalactiae	N/A	N/A	N/A	N/A	N/A	SAMN05771129	GCA_000831105	Unassigned
isolate sample from Flavobacterium psychrophilum 950106-1/1	from Flavobacterium psychrophilum strain 950106-1/1	N/A	N/A	N/A	missing	SAMN02900764	GCA_000831205	Unassigned
Microbe sample from Dickeya solani	missing	N/A	potato	N/A	cell culture	SAMN03283949	GCA_000831935	Unassigned
Cupriavidus basilensis 4G11 Whole Genome Sequencing	DOE Field Research Center at Oakridge, Tennessee, Area 5, Well FW507	N/A	PROTEOBACTERIA-BETA	N/A	Whole organism	SAMN03263054	GCA_000832305	Unassigned
Microbe sample from Bacillus cereus D17	Not Available	N/A	N/A	N/A	missing	SAMN03010435	GCA_000832385	Unassigned
Microbe sample from Bacillus cereus	Not Available	N/A	N/A	N/A	missing	SAMN03010436	GCA_000832525	Unassigned
Microbe sample from Bacillus anthracis	bovine	N/A	N/A	N/A	missing	SAMN03010426	GCA_000832665	Unassigned
Microbe sample Bacillus cereus 4342	milk	N/A	N/A	N/A	missing	SAMN03107142	GCA_000832845	Unassigned
Microbe sample Bacillus thuringiensis HD265	Unknown	N/A	N/A	N/A	missing	SAMN03120827	GCA_000832925	Unassigned
Microbe sample Bacillus anthracis 2002013094	soil	N/A	N/A	N/A	Microbial isolate	SAMN03174509	GCA_000832965	Unassigned
Clostridium beijerinckii 59B	N/A	N/A	N/A	soil	N/A	SAMN03024437	GCA_000833105	Unassigned
Microbe sample from Yersinia enterocolitica	human	N/A	N/A	N/A	missing	SAMN03010445	GCA_000834195	Unassigned
Microbe sample from Yersinia frederiksenii Y225	Not Available	N/A	N/A	N/A	missing	SAMN03010446	GCA_000834215	Unassigned
Microbe sample Yersinia pestis PBM19	Unknown	N/A	N/A	N/A	missing	SAMN03074081	GCA_000834235	Unassigned
Microbe sample from Yersinia ruckeri	Fish - Liver tissue	N/A	N/A	N/A	missing	SAMN03010447	GCA_000834255	Unassigned
Microbe sample from Yersinia pestis	unknown	N/A	N/A	N/A	missing	SAMN02769655	GCA_000834275	Unassigned
Microbe sample Yersinia pseudotuberculosis IP32953	Unknown	N/A	N/A	N/A	missing	SAMN03121000	GCA_000834295	Unassigned
Microbe sample Yersinia pestis Pestoides F	Unknown	N/A	N/A	N/A	missing	SAMN03121016	GCA_000834315	Unassigned
Microbe sample Yersinia pestis Shasta	human	N/A	N/A	N/A	missing	SAMN03120838	GCA_000834335	Unassigned
Microbe sample Yersinia pseudotuberculosis MD67	Unknown	N/A	N/A	N/A	missing	SAMN03140242	GCA_000834355	Unassigned
Microbe sample Yersinia pseudotuberculosis YPIII	Unknown	N/A	N/A	N/A	missing	SAMN03144706	GCA_000834375	Unassigned
Microbe sample Yersinia aldovae 670-83	fish	N/A	N/A	N/A	missing	SAMN03144720	GCA_000834395	Unassigned
Microbe sample Yersinia pseudotuberculosis EP2/+	Unknown	N/A	N/A	N/A	missing	SAMN03140184	GCA_000834415	Unassigned
Microbe sample Yersinia pseudotuberculosis 1	Unknown	N/A	N/A	N/A	missing	SAMN03144835	GCA_000834435	Unassigned
Microbe sample Yersinia pseudotuberculosis PB1/+	Unknown	N/A	N/A	N/A	missing	SAMN03144729	GCA_000834475	Unassigned
Microbe sample Yersinia intermedia Y228	Unknown	N/A	N/A	N/A	missing	SAMN03160554	GCA_000834515	Unassigned
Microbe sample Yersinia enterocolitica 2516-87	Unknown	N/A	N/A	N/A	missing	SAMN03161068	GCA_000834735	Unassigned
Microbe sample Yersinia pestis A1122	California Ground Squirrel (Spermophilus beecheyi)	N/A	N/A	N/A	missing	SAMN03074123	GCA_000834755	Unassigned
Microbe sample Yersinia pestis Angola	Unknown	N/A	N/A	N/A	Microbial isolate culture	SAMN03177051	GCA_000834845	Unassigned
Microbe sample Yersinia kristensenii Y231	Unknown	N/A	N/A	N/A	Microbial isolate culture	SAMN03202900	GCA_000834865	Unassigned
Microbe sample from Yersinia pestis	unknown	N/A	N/A	N/A	unknown	SAMN03216612	GCA_000834885	Unassigned
Microbe sample Yersinia pestis Pestoides B	Unknown	N/A	N/A	N/A	Microbial isolate culture	SAMN03218157	GCA_000834925	Unassigned
Microbe sample from Yersinia pseudotuberculosis str. PA3606	human	N/A	Homo sapiens	N/A	unknown	SAMN03223176	GCA_000834945	Unassigned
Microbe sample from Francisella tularensis subsp. Novicida	water	N/A	n/a	N/A	Microbial isolate	SAMN02769653	GCA_000834965	Unassigned
Microbe sample Yersinia pestis Pestoides G	Unknown	N/A	N/A	N/A	Microbial Isolate Culture	SAMN03202985	GCA_000834985	Unassigned
Microbe sample from Bacillus coagulans	Healthy chicken intestine	N/A	chicken	N/A	Whole	SAMN03272539	GCA_000876545	Unassigned
Microbe sample from Novosphingobium sp. P6W	podzolic fallow soil sampled from the ARRIAM experimental field	N/A	N/A	N/A	cell culture	SAMN03323925	GCA_000876675	Unassigned
MIGS Cultured Bacterial/Archaeal sample from Streptomyces cyaneogriseus subsp. noncyanogenus	N/A	N/A	N/A	not applicable	N/A	SAMN03329629	GCA_000931445	Unassigned
Sample from Haemophilus influenzae	finnish OM study group	N/A	Homo sapiens	N/A	N/A	SAMN02595602	GCA_000931575	Unassigned
Sample from Haemophilus influenzae	Dr Arnold Smith	N/A	Homo sapiens	N/A	N/A	SAMN02595604	GCA_000931605	Unassigned
Sample from Haemophilus influenzae	finnish OM study group	N/A	Homo sapiens	N/A	N/A	SAMN02595605	GCA_000931625	Unassigned
Clostridium difficile	N/A	N/A	Homo sapiens	N/A	cell culture	SAMN03344097	GCA_000932055	Unassigned
Marine sample from Alteromonas australica str. DE170	Marine Sea Sample	N/A	N/A	N/A	missing	SAMN02743544	GCA_000934525	Unassigned
Microbe sample from Sphingomonas hengshuiensis	soil of Hengshui Lake	N/A	N/A	N/A	whole organism	SAMN03329624	GCA_000935025	Unassigned
streptomyces ahygroscopicus var. wuyiensis CK-15 isolated from soil	soil	N/A	N/A	N/A	cell culture	SAMN03276531	GCA_000935185	Unassigned
Microbe sample from Bacillus thuringiensis serovar morrisoni	soil	N/A	N/A	N/A	whole organism	SAMN03274640	GCA_000940785	Unassigned
Sample from Gynuella sunshinyii YC6258	N/A	N/A	N/A	N/A	N/A	SAMN03379849	GCA_000940805	Unassigned
Microbe sample for Xanthomonas oryzae pv. oryzicola CFBP7342	WIld rice species	N/A	N/A	N/A	missing	SAMN02640212	GCA_000940825	Unassigned
Aeromonas hydrophila AL06-06 goldfish isolate	Greensboro, Alabama	N/A	N/A	N/A	Bacteria	SAMN03366652	GCA_000940915	Unassigned
MIGS Cultured Bacterial/Archaeal sample from Salmonella enterica subsp. enterica serovar Newport str. USDA-ARS-USMARC-1927	N/A	N/A	N/A	fecal swab	N/A	SAMN02712196	GCA_000940935	Unassigned
Sample from Photobacterium gaetbulicola Gung47	N/A	N/A	N/A	N/A	N/A	SAMN03379852	GCA_000940995	Unassigned
Sample from Leptospira interrogans serovar Linhai str. 56609	N/A	N/A	N/A	N/A	N/A	SAMN03375751	GCA_000941035	Unassigned
Amycolatopsis orientalis CPCC200066	soil sample	N/A	N/A	N/A	whole organism	SAMN03273949	GCA_000943515	Unassigned
Microbe sample from Sphingobium sp. YBL2	soil	N/A	N/A	N/A	cell culture	SAMN03338718	GCA_000943805	Unassigned
Microbe sample from Paenibacillus sp. IHBB 10380	soil	N/A	N/A	N/A	Bacterial	SAMN03342438	GCA_000949425	Unassigned
Microbe sample from Psychromicrobium lacuslunae	water from surface of lake	N/A	N/A	N/A	Bacterial	SAMN03366954	GCA_000950575	Unassigned
Microbe sample from Rhodococcus sp. B7740	Arctic Seawater	N/A	N/A	N/A	missing	SAMN03140693	GCA_000954115	Unassigned
Microbe sample from Elizabethkingia miricola	hindgut	N/A	Reticulitermes speratus	N/A	cell culture	SAMN03398457	GCA_000955665	Unassigned
Microbe sample from Burkholderia pseudomallei MSHR491	community water supply storage tank	N/A	N/A	N/A	missing	SAMN02768252	GCA_000959205	Unassigned
Microbe sample Burkholderia pseudomallei MSHR2543	Unknown	N/A	N/A	N/A	missing	SAMN03074056	GCA_000959225	Unassigned
Microbe sample Burkholderia ubonensis MSMB22	Unknown	N/A	N/A	N/A	missing	SAMN03072629	GCA_000959245	Unassigned
Microbe sample Burkholderia thailandensis 2002721643	Unknown	N/A	N/A	N/A	missing	SAMN03085865	GCA_000959425	Unassigned
Microbe sample Burkholderia vietnamiensis LMG 10929	Oryza sativa, rhizosphere soil	N/A	N/A	N/A	missing	SAMN03107475	GCA_000959445	Unassigned
Genome sequencing of Martelella endophytica	N/A	N/A	Rosa rugosa	N/A	Plant tissue	SAMN03284753	GCA_000960975	Unassigned
Microbe sample from Burkholderia glumae ATCC 33617	Oryza sativa, grain	N/A	N/A	N/A	missing	SAMN03012983	GCA_000960995	Unassigned
Microbe sample from Mannheimia haemolytica	Oklahoma State University	N/A	cattle	N/A	bacterial culture	SAMN03435925	GCA_000963635	Unassigned
Microbe sample from Aeromonas hydrophila	N/A	N/A	grass carp	N/A	cell culture	SAMN03421355	GCA_000963645	Unassigned
Microbe sample from Mannheimia haemolytica	Oklahoma State University	N/A	cattle	N/A	bacterial culture	SAMN03435924	GCA_000963675	Unassigned
DNA from Yersinia ruckeri BC74	aquatic	N/A	Oncorhynchus tshawytscha	N/A	Whole pure organism	SAMN03421018	GCA_000964565	Unassigned
Bacteroides fragilis enterotoxigenic clinical isolate BOB25	human stool sample	N/A	N/A	N/A	whole organism	SAMN03420872	GCA_000965785	Unassigned
Sample from Haemophilus influenzae 2019	N/A	N/A	N/A	N/A	N/A	SAMN03450976	GCA_000968335	Unassigned
Sulfolobus solfataricus 98/2 SULB	missing	N/A	missing	N/A	clonal isolate	SAMN03452281	GCA_000968355	Unassigned
Microbe sample from Clostridium scatologenes	Unknown	N/A	N/A	N/A	missing	SAMN02721231	GCA_000968375	Unassigned
Sulfolobus solfataricus 98/2 SULC	missing	N/A	not applicable	N/A	clonal isolate	SAMN03395044	GCA_000968395	Unassigned
Sulfolobus solfataricus 98/2 SULA	missing	N/A	missing	N/A	clonal isolate	SAMN03452280	GCA_000968435	Unassigned
Microbe sample from Vibrio cholerae	Diarrhea	N/A	N/A	N/A	Microbial isolate culture	SAMN03248306	GCA_000969265	Unassigned
Metagenome or environmental sample from Janthinobacterium sp. B9-8	soil	N/A	N/A	N/A	N/A	SAMN03396709	GCA_000969645	Unassigned
MIGS Cultured Bacterial/Archaeal sample from Methanosarcina sp. WWM596	N/A	N/A	N/A	missing	N/A	SAMN03074594	GCA_000969965	Unassigned
MIGS Cultured Bacterial/Archaeal sample from Methanosarcina sp. WH1	N/A	N/A	N/A	missing	N/A	SAMN03074593	GCA_000970005	Unassigned
MIGS Cultured Bacterial/Archaeal sample from Methanosarcina siciliae C2J	N/A	N/A	N/A	missing	N/A	SAMN03074587	GCA_000970145	Unassigned
MIGS Cultured Bacterial/Archaeal sample from Methanosarcina mazei SarPi	N/A	N/A	N/A	missing	N/A	SAMN03074584	GCA_000970185	Unassigned
MIGS Cultured Bacterial/Archaeal sample from Methanosarcina horonobensis HB-1 = JCM 15518	N/A	N/A	N/A	missing	N/A	SAMN03074578	GCA_000970285	Unassigned
Agrobacterium tumefaciens Ach5	N/A	N/A	Achillea ptarmica	yarrow	N/A	SAMN03420836	GCA_000971565	Unassigned
MIGS Cultured Bacterial sample from Verrucomicrobia bacterium IMCC26134	N/A	N/A	N/A	water	N/A	SAMN03452270	GCA_000972765	Unassigned
Sample from Pasteurella multocida subsp. multocida OH4807	N/A	N/A	N/A	N/A	N/A	SAMN03492041	GCA_000973525	Unassigned
Sample from Pasteurella multocida OH1905	N/A	N/A	N/A	N/A	N/A	SAMN03492042	GCA_000973565	Unassigned
MIGS Cultured Bacterial/Archaeal sample from Salmonella enterica subsp. enterica serovar Typhimurium str. CDC 2011K-0870	N/A	N/A	N/A	stool	N/A	SAMN02712200	GCA_000973645	Unassigned
Soil from Spirosoma radiotolerans	soil	N/A	N/A	N/A	bacterial	SAMN03273316	GCA_000974425	Unassigned
ER3445 recombinant	not applicable	N/A	N/A	N/A	Cell Culture	SAMN03277614	GCA_000974535	Unassigned
ER3466 recombinant	not applicable	N/A	N/A	N/A	Cell Culture	SAMN03277617	GCA_000974575	Unassigned
ER3446 recombinant	not applicable	N/A	N/A	N/A	Cell Culture	SAMN03277615	GCA_000974825	Unassigned
Microbe sample from Rhodococcus erythropolis BG43 (=DSM 46869)	soil	N/A	N/A	N/A	pure culture	SAMN03480662	GCA_000975175	Unassigned
Microbe sample from [Brevibacterium] flavum	missing	N/A	N/A	N/A	Single cell	SAMN03494310	GCA_000987865	Unassigned
Microbe sample from Moraxella bovoculi	Eye swab	N/A	Bos taurus	N/A	cell culture	SAMN03577769	GCA_000988605	Unassigned
Microbe sample from Moraxella bovoculi	deep nasopharyngeal swab	N/A	Bos taurus	N/A	cell culture	SAMN03577766	GCA_000988615	Unassigned
Microbe sample from Moraxella bovoculi	deep nasopharyngeal swab	N/A	Bos taurus	N/A	cell culture	SAMN03577765	GCA_000988655	Unassigned
Microbe sample from Moraxella bovoculi	deep nasopharyngeal swab	N/A	Bos taurus	N/A	cell culture	SAMN03577767	GCA_000988685	Unassigned
Microbe sample from Moraxella bovoculi	deep nasopharyngeal swab	N/A	Bos taurus	N/A	cell culture	SAMN03577771	GCA_000988705	Unassigned
Microbe sample from Moraxella bovoculi	Eye swab	N/A	Bos taurus	N/A	cell culture	SAMN03577768	GCA_000988725	Unassigned
Microbe sample from Paenibacillus durus ATCC 35681	Wheat roots	N/A	N/A	N/A	cell culture	SAMN03389917	GCA_000993825	Unassigned
Metagenome sample from dechlorinating anaerobic consortium	N/A	N/A	N/A	water	N/A	SAMN03565657	GCA_001005265	Unassigned
Microbe sample (Salinicoccus halodurans strain H3B36)	Qaidam basin	N/A	N/A	N/A	type strain of Salinicoccus halodurans	SAMN03570113	GCA_001005905	Unassigned
Microbe sample from Serratia fonticola	water	N/A	N/A	N/A	bacteria (monoisolate)	SAMN03450772	GCA_001006005	Unassigned
MIGS Cultured Bacterial/Archaeal sample from Nitrosomonas communis	N/A	N/A	N/A	neutral soil and freshwater	N/A	SAMN03569272	GCA_001007935	Unassigned
Microbe sample from Deinococcus soli Cha et al. 2016	soil of a rice field	N/A	N/A	N/A	bacterial	SAMN03287573	GCA_001007995	Unassigned
Photorhabdus temperata subsp. thracensis DSM 15199	entomopathogenic nematodes	N/A	Heterorhabditis bacteriophora	N/A	microbe	SAMN03433286	GCA_001010285	Unassigned
Microbe sample from Clostridioides difficile BJ08	N/A	N/A	Homo sapiens	N/A	cell culture	SAMN03466598	GCA_001010825	Unassigned
Microbe sample from Edwardsiella tarda (isolate FL95-01) Recovered from Channel Catfish	N/A	N/A	Ictalurus punctatus	N/A	whole organism	SAMN03579666	GCA_001011055	Unassigned
Halanaeroarchaeum sulfurireducens HSR2 isolation	N/A	N/A	N/A	anoxic sediment	N/A	SAMN02899090	GCA_001011115	Unassigned
Bacterial genome sequence of IMCC20628 isolated from Antarctic seawater sample	N/A	N/A	N/A	Coastal seawater	N/A	SAMN03375744	GCA_001011155	Unassigned
MIGS Cultured Bacillus subtilis UD1022 sample	N/A	N/A	Daucus carota var. sativa	agricultural soil	N/A	SAMN03701301	GCA_001015095	Unassigned
Microbe sample from [Polyangium] brachysporum	soil	N/A	N/A	N/A	single cell	SAMN03568762	GCA_001017435	Unassigned
Pandoraea thiooxydans DSM 25325 isolated from rhizosphere soils of sesame Sesamum indicum L. in Jung ha-dong, Korea	Sesamum indicum L. rhizosphere soil	N/A	N/A	N/A	cell culture	SAMN03754653	GCA_001017775	Unassigned
Sample from Aeromonas hydrophila NJ-35	N/A	N/A	N/A	N/A	N/A	SAMN03744001	GCA_001019645	Unassigned
Microbe sample from Corynebacterium mustelae DSM 45274	necropsy lung, liver and kidney tissue	N/A	Mustela putorius furo	N/A	pure culture	SAMN03568800	GCA_001020985	Unassigned
Sample from Escherichia coli APEC O2-211	air sac	N/A	Gallus gallus	N/A	N/A	SAMN03761814	GCA_001021635	Unassigned
General Sample for Shigella flexneri	N/A	N/A	N/A	N/A	N/A	SAMN02440121	GCA_001021855	Unassigned
Microbe sample of Chryseobacterium gallinarum	chicken	N/A	N/A	N/A	missing	SAMN03152363	GCA_001021975	Unassigned
Pragia fontium 24613	water pipe	N/A	N/A	N/A	cell culture	SAMN03216551	GCA_001026985	Unassigned
Kosmotoga pacifica SLHLJ1	hydrothermal sediments	N/A	N/A	N/A	missing	SAMN02940556	GCA_001027025	Unassigned
Microbe sample for Listeria monocytogenes L2626	human host	N/A	Homo sapiens	N/A	missing	SAMN02713641	GCA_001027245	Unassigned
MIGS Cultured Bacterial/Archaeal sample from Geobacillus sp. 12AMOR1	N/A	N/A	N/A	thermophilic sediment	N/A	SAMN03400067	GCA_001028085	Unassigned
Microbe sample from Xanthomonas citri pv. citri	N/A	N/A	sweet orange	N/A	single cell	SAMN03765509	GCA_001028285	Unassigned
Microbe sample from Croceicoccus naphthovorans PQ-2	N/A	N/A	N/A	sterile tools	N/A	SAMN03757733	GCA_001028705	Unassigned
Pandoraea faecigallinarum DSM-23572 isolated from chicken dung in India	chicken dung	N/A	N/A	N/A	cell culture	SAMN03769594	GCA_001029105	Unassigned
MIGS Cultured Bacterial/Archaeal sample from Burkholderia contaminans	N/A	N/A	N/A	Soil	N/A	SAMN03135394	GCA_001029145	Unassigned
MIGS Cultured Bacterial/Archaeal sample from Spiroplasma atrichopogonis	N/A	N/A	Atrichopogon sp.	missing	N/A	SAMN03488049	GCA_001029245	Unassigned
Microbe sample from Enterobacter ludwigii	N/A	N/A	not applicable	soil	cell culture	SAMN03743787	GCA_001029645	Unassigned
Sample from Neisseria meningitidis	N/A	N/A	N/A	N/A	N/A	SAMN02595590	GCA_001029815	Unassigned
Microbe sample from Bacillus subtilis	N/A	N/A	unknown	N/A	whole organism	SAMN03744308	GCA_001037985	Unassigned
Brevibacillus brevis DZQ7, whole genome shotgun sequence	tobacco rhizosphere soil	N/A	N/A	N/A	tobacco rhizosphere soil	SAMN03733595	GCA_001039275	Unassigned
Microbe sample from Herbaspirillum seropedicae	plant (maize/sorghum/rice)	N/A	N/A	N/A	plant (maize/sorghun/rice)	SAMN03779333	GCA_001040945	Unassigned
Microbe sample from Xanthomonas oryzae pv. oryzicola CFBP2286	N/A	N/A	Oryza sativa	N/A	cell culture	SAMN03612252	GCA_001042735	Unassigned
Microbe sample from Xanthomonas oryzae pv. oryzicola B8-12	N/A	N/A	Oryza sativa	N/A	cell culture	SAMN03612256	GCA_001042745	Unassigned
Microbe sample from Xanthomonas oryzae pv. oryzicola BLS279	N/A	N/A	Oryza sativa	N/A	cell culture	SAMN03612248	GCA_001042775	Unassigned
Microbe sample from Xanthomonas oryzae pv. oryzicola RS105	N/A	N/A	Oryza sativa	N/A	cell culture	SAMN03612254	GCA_001042875	Unassigned
Microbe sample from Marinobacter psychrophilus	sea-ice	N/A	N/A	N/A	whole organism	SAMN03701403	GCA_001043175	Unassigned
Pseudomonas aeruginosa strain DSM 50071	missing	N/A	N/A	N/A	missing	SAMN03761153	GCA_001045685	Unassigned
Microbe sample from Lactobacillus reuteri	N/A	N/A	Homo sapiens	N/A	Bacteria	SAMN03382532	GCA_001046835	Unassigned
Sample from Marinovum algicola DG 898	N/A	N/A	N/A	N/A	N/A	SAMN03840244	GCA_001046955	Unassigned
Microbe sample from Yersinia aleksiciae 159T	feces	N/A	Homo sapiens	N/A	single cell	SAMN03801505	GCA_001047675	Unassigned
Microbe sample from Clostridioides difficile ATCC 9689 = DSM 1296	N/A	N/A	Homo sapiens	N/A	cell culture	SAMN03486969	GCA_001077535	Unassigned
Sample from Riemerella anatipestifer Yb2	N/A	N/A	N/A	N/A	N/A	SAMN03768359	GCA_001077795	Unassigned
Microbe sample from Rufibacter sp. DG31D	soil	N/A	N/A	N/A	Bacterial	SAMN03291399	GCA_001078055	Unassigned
Microbe sample for Sphingobium yanoikuyae	soil	N/A	N/A	N/A	missing	SAMN02666059	GCA_001078495	Unassigned
Microbe sample for Acetobacter pasteurianus Ab3	vinegar factory	N/A	N/A	N/A	missing	SAMN02709032	GCA_001183745	Unassigned
Microbe sample from Devosia sp. H5989	CSF	N/A	Homo sapiens	N/A	isolated from human CSF	SAMN03487588	GCA_001185205	Unassigned
Microbe sample from Planococcus versutus	soil	N/A	N/A	N/A	missing	SAMN02699419	GCA_001186155	Unassigned
Microbe sample from Edwardsiella sp. LADL05-105	N/A	N/A	Oreochromis sp.	N/A	whole organism	SAMN03580086	GCA_001186215	Unassigned
Leptospirillum sp. group II CF-1	Richmond mine	N/A	N/A	N/A	Whole organism	SAMN03734635	GCA_001186405	Unassigned
Microbe sample from Anoxybacillus gonensis	hot spring	N/A	N/A	N/A	missing	SAMN03121471	GCA_001187595	Unassigned
Sample from Yersinia pestis 1412	N/A	N/A	N/A	N/A	N/A	SAMN03782999	GCA_001188695	Unassigned
Sample from Yersinia pestis 1522	N/A	N/A	N/A	N/A	N/A	SAMN03783057	GCA_001188715	Unassigned
Sample from Yersinia pestis 8787	N/A	N/A	N/A	N/A	N/A	SAMN03943569	GCA_001188755	Unassigned
Sample from Yersinia pestis 3770	N/A	N/A	N/A	N/A	N/A	SAMN03943654	GCA_001188775	Unassigned
Sample from Yersinia pestis 3067	N/A	N/A	N/A	N/A	N/A	SAMN03943655	GCA_001188795	Unassigned
Sample from Yersinia pestis 2944	N/A	N/A	N/A	N/A	N/A	SAMN03941711	GCA_001188815	Unassigned
Microbe sample from Aggregatibacter aphrophilus strain NJ8700	An oral isolate from a healthy individual	N/A	N/A	N/A	missing	SAMN02988840	GCA_001188835	Unassigned
Sample from Yersinia pestis 1413	N/A	N/A	N/A	N/A	N/A	SAMN03783058	GCA_001188935	Unassigned
MIGS Cultured Bacterial/Archaeal sample from Chondromyces crocatus	N/A	N/A	N/A	soil	N/A	SAMN03651481	GCA_001189295	Unassigned
MIGS Cultured Bacterial/Archaeal sample from Olsenella sp. oral taxon 807	Subgingival plaque, periodontal pocket	N/A	Homo sapiens	curette	pure culture	SAMN03785053	GCA_001189515	Unassigned
MIGS Cultured Bacterial/Archaeal sample from Selenomonas sp. oral taxon 478	Supragingival dental plaque, molar tooth	N/A	Homo sapiens	curette	pure culture	SAMN03704032	GCA_001189555	Unassigned
Campylobacter gracilis strain ATCC 33236	oral	N/A	Homo sapiens	N/A	cell culture	SAMN03862076	GCA_001190745	Unassigned
Microbe sample from Azoarcus sp. CIB	reisolated from a DSMZ cell culture	N/A	N/A	N/A	Cell culture	SAMN03342159	GCA_001190925	Unassigned
Microbe sample from Luteipulveratus mongoliensis	Mongolian soil	N/A	N/A	N/A	whole organism	SAMN03421079	GCA_001190945	Unassigned
Microbe sample from Haloferax gibbonsii	saline saltern	N/A	N/A	N/A	whole genome	SAMN03755233	GCA_001190965	Unassigned
MIGS Cultured Bacterial/Archaeal sample from Massilia sp. NR 4-1	N/A	N/A	N/A	forest soil	N/A	SAMN03801557	GCA_001191005	Unassigned
Geobacillus strain LC300	N/A	N/A	N/A	water	N/A	SAMN02903857	GCA_001191625	Unassigned
Vibrio parahaemolyticus FORC_008 finespotted flounder isolate	missing	N/A	finespotted flounder	N/A	N/A	SAMN03159469	GCA_001244315	Unassigned
Microbe sample from Lactobacillus paracasei	isolated from the feces of a centenarian	N/A	Homo sapiens	N/A	cell culture	SAMN03853751	GCA_001244395	Unassigned
MIGS Cultured Bacterial/Archaeal sample from Prevotella fusca JCM 17724	Periodontal pocket	N/A	Homo sapiens	curette	pure culture	SAMN03704035	GCA_001262015	Unassigned
MIGS Cultured Bacterial/Archaeal sample from Aggregatibacter aphrophilus	Subgingival plaque, gingival sulcus	N/A	Homo sapiens	curette	pure culture	SAMN03704034	GCA_001262035	Unassigned
MIGS Cultured Bacterial/Archaeal sample from Ottowia sp. oral taxon 894	Subgingival plaque, gingival sulcus	N/A	Homo sapiens	curette	pure culture	SAMN03704033	GCA_001262075	Unassigned
Microbe sample from Spiroplasma turonicum	N/A	N/A	Haematopota sp. (horse fly parasite)	N/A	whole organism	SAMN03948565	GCA_001262715	Unassigned
Generic sample from Bifidobacterium actinocoloniiforme DSM 22766	N/A	N/A	N/A	N/A	N/A	SAMN02442035	GCA_001263395	Unassigned
Marinobacter spp. CP1 from biocathode biofilm	seawater	N/A	N/A	N/A	cell culture	SAMN03776897	GCA_001266795	Unassigned
Microbe sample from Oblitimonas alkaliphila	Deep Liver	N/A	N/A	N/A	isolate	SAMN03946311	GCA_001267175	Unassigned
Microbe sample from Oblitimonas alkaliphila	Leg Wound	N/A	N/A	N/A	isolate	SAMN03946314	GCA_001267195	Unassigned
MIGS Cultured Bacterial/Archaeal sample from Enterococcus durans	N/A	N/A	N/A	water	N/A	SAMN03956931	GCA_001267395	Unassigned
Microbe sample from Moorella thermoacetica	horse faces	N/A	N/A	N/A	whole organism	SAMN03964770	GCA_001267405	Unassigned
Microbe sample from Moorella thermoacetica	horse feces	N/A	N/A	N/A	whole organism	SAMN03964771	GCA_001267435	Unassigned
Microbe sample from Ralstonia solanacearum	N/A	N/A	ginger	N/A	cell culture	SAMN03765658	GCA_001267515	Unassigned
MIGS Cultured Bacterial/Archaeal sample from Streptomyces ambofaciens ATCC 23877	N/A	N/A	N/A	soil	N/A	SAMN03921868	GCA_001267885	Unassigned
Microbe sample from Herbaspirillum hiltneri N3	surface-sterilized wheat roots	N/A	wheat root	N/A	missing	SAMN03010392	GCA_001267925	Unassigned
Microbe sample from Chelatococcus sp. CO-6	Shengli Oilfield	N/A	N/A	N/A	whole organism	SAMN03995875	GCA_001271345	Unassigned
Microbe sample from Paenibacillus peoriae	soil	N/A	N/A	N/A	cell culture	SAMN03699894	GCA_001272655	Unassigned
MIGS Cultured Bacterial sample from Nitrospira moscoviensis	N/A	N/A	N/A	missing	N/A	SAMN03702441	GCA_001273775	Unassigned
Sample from Geobacillus stearothermophilus 10	N/A	N/A	N/A	N/A	N/A	SAMN04012428	GCA_001274575	Unassigned
MIMARKS Survey related sample from Bacteroides dorei	N/A	N/A	Homo sapiens	stool	N/A	SAMN02873677	GCA_001274835	Unassigned
Microbe sample from Spiroplasma kunkelii CR2-3x	N/A	N/A	Zea mays L.	N/A	whole organism	SAMN03269975	GCA_001274875	Unassigned
Sample from Corynebacterium lactis RW2-5	N/A	N/A	N/A	N/A	N/A	SAMN04012704	GCA_001274895	Unassigned
E797	freshwater	N/A	N/A	N/A	N/A	SAMN03938715	GCA_001277175	Unassigned
E603	missing	N/A	N/A	N/A	N/A	SAMN03938713	GCA_001277195	Unassigned
E930	milk powder production facility	N/A	N/A	N/A	N/A	SAMN03938717	GCA_001277235	Unassigned
E1021	spiced meat	N/A	N/A	N/A	N/A	SAMN03938712	GCA_001277255	Unassigned
E736	milk	N/A	N/A	N/A	N/A	SAMN03938714	GCA_001277275	Unassigned
Anabaena microbe sample from Anderson Lake, WA	Anderson Lake	N/A	N/A	N/A	Mixed culture	SAMN03568000	GCA_001277295	Unassigned
Microbe sample from Lactobacillus plantarum	fermented soybean	N/A	N/A	N/A	missing	SAMN02953961	GCA_001278015	Unassigned
Desulfuromonas soudanensis WTL	deep subsurface anoxic brine	N/A	N/A	N/A	cell culture	SAMN03287929	GCA_001278055	Unassigned
MIGS Cultured Bacterial/Archaeal sample from Streptomyces sp. CFMR 7	N/A	N/A	Not applicable	Latex	N/A	SAMN03463183	GCA_001278095	Unassigned
Type strain of Acinetobacter qinghaiensis	soil	N/A	N/A	N/A	soil	SAMN04008121	GCA_001278715	Unassigned
MIGS Cultured Bacterial/Archaeal sample from Capnocytophaga sp. oral taxon 323	Supragingival dental plaque, molar tooth	N/A	Homo sapiens	curette	pure culture	SAMN04009744	GCA_001278825	Unassigned
MIGS Cultured Bacterial/Archaeal sample from Actinomyces sp. oral taxon 414	Supragingival dental plaque, molar tooth	N/A	Homo sapiens	curette	pure culture	SAMN04009745	GCA_001278845	Unassigned
Microbe sample from Serratia marcescens	N/A	N/A	Solanum nigrum	N/A	monoisolate	SAMN04029108	GCA_001280365	Unassigned
Genomic sequencing from Arthrobacter sp	agricultural fields	N/A	N/A	N/A	single cell	SAMN03897213	GCA_001281115	Unassigned
Microbe sample from Arthrobacter sp. ERGS1 01	stream water	N/A	not applicable	N/A	single	SAMN04000040	GCA_001281315	Unassigned
MIGS Cultured Bacterial/Archaeal sample from Bifidobacterium breve	N/A	N/A	Homo sapiens	feces	N/A	SAMN03271681	GCA_001281425	Unassigned
Genome sequence of Corynebacterium ulcerans strain 131001	missing	N/A	Homo sapiens	N/A	N/A	SAMN03316967	GCA_001281445	Unassigned
Environmental/Metagenome sample for petroleum degrading bacteria	Tar Pits	N/A	N/A	Asphalt deposits	N/A	SAMN02665997	GCA_001281465	Unassigned
Proteus mirabilis from urine	urine	N/A	Homo sapiens	N/A	isolate strain	SAMN03968924	GCA_001281545	Unassigned
Proteus vulgaris isolated from kidney stone	N/A	N/A	Homo sapiens	N/A	isolate strain	SAMN03968923	GCA_001281565	Unassigned
MIGS Cultured Bacterial/Archaeal sample from Bifidobacterium longum	N/A	N/A	Homo sapiens	feces	N/A	SAMN03271682	GCA_001293145	Unassigned
Microbe sample Yersinia pestis CO92	Human Clinical Sample (fatal pneumonic plague)	N/A	N/A	N/A	missing	SAMN03160774	GCA_001293415	Unassigned
Pseudonocardia sp. EC080625-04	N/A	N/A	Apterostigma dentigerum	Exoskeleton of ant	N/A	SAMN03324061	GCA_001294425	Unassigned
MIGS Cultured Bacterial/Archaeal sample from Pseudonocardia sp. AL041005-10	N/A	N/A	Trachymyrmex cornetzi	ant	N/A	SAMN03460278	GCA_001294605	Unassigned
Microbe sample from Arthrobacter alpinus	soil	N/A	N/A	N/A	cell culture	SAMN04076496	GCA_001294625	Unassigned
Microbe sample from Parageobacillus thermoglucosidasius	soil	N/A	N/A	N/A	whole organism	SAMN04099008	GCA_001295365	Unassigned
MIGS Cultured Bacterial/Archaeal sample from Lactobacillus plantarum	sauerkraut	N/A	missing	water, vegetable	N/A	SAMN03952027	GCA_001296095	Unassigned
Campylobacter concisus ATCC 33237	Gingival sulcus	N/A	Homo sapiens	N/A	N/A	SAMN03342362	GCA_001298465	Unassigned
Enterococcus faecium 64/3	N/A	N/A	Homo sapiens	N/A	stool sample	SAMN04009964	GCA_001298485	Unassigned
Microbe sample from Psychrobacter urativorans	soil	N/A	N/A	N/A	cell culture	SAMN04076494	GCA_001298525	Unassigned
Ralstonia solanacearum UY031	N/A	N/A	Solanum commersonii	N/A	whole organism	SAMN03402637	GCA_001299555	Unassigned
Microbe sample from Glutamicibacter halophytocola	Inner tissues of halophyte Limonium sinense (Girard) Kuntze	N/A	N/A	N/A	cell culture	SAMN03840760	GCA_001302565	Unassigned
Megasphaera elsdenii 14-14 isolated from a pig	swine cecal tissues	N/A	N/A	N/A	missing	SAMN02953477	GCA_001304715	Unassigned
Clostridium perfringens FORC_003 water isolate	aquarium water	N/A	N/A	N/A	N/A	SAMN03140316	GCA_001304735	Unassigned
Vibrio parahaemolyticus FORC_006 aquarium water isolate	cutting board	N/A	N/A	N/A	N/A	SAMN03140318	GCA_001304775	Unassigned
Microbe sample from Citromicrobium sp. JL477	Sea water	N/A	N/A	N/A	Single cell	SAMN03438109	GCA_001304795	Unassigned
Salmonella enterica ser. Enteritidis FORC_007 food isolate	steamed conch	N/A	N/A	N/A	N/A	SAMN03140319	GCA_001305235	Unassigned
Beggiatoa leptomitiformis D-402	freshwater stream from sewage	N/A	N/A	N/A	sulfur mats	SAMN03988806	GCA_001305575	Unassigned
Azospirillum thiophilum BV-S	bacterial mat of the sulfide spring	N/A	N/A	N/A	sulfur mats	SAMN03993951	GCA_001305595	Unassigned
MIGS Cultured Bacterial/Archaeal sample from Yersinia enterocolitica	N/A	N/A	Homo sapiens	laboratory strain	N/A	SAMN03490473	GCA_001305635	Unassigned
MIGS Cultured Bacterial/Archaeal sample from Halanaeroarchaeum sulfurireducens	N/A	N/A	N/A	brine	N/A	SAMN03701450	GCA_001305655	Unassigned
Campylobacter coli BFR-CA-9557	heart of a broiler carcass	N/A	chicken	N/A	whole organism	SAMN03754337	GCA_001305715	Unassigned
Acinetobacter sp. 114 isolated from faeces of a horse is the representative of a novel species	horse dung	N/A	horse	N/A	cell culture	SAMN04110325	GCA_001307195	Unassigned
Microbe sample from Pseudomonas fluorescens	ground water from background well at DOE's FRC site at Oak Ridge	N/A	N/A	N/A	Whole organism	SAMN04094107	GCA_001307275	Unassigned
MIGS Cultured Bacterial/Archaeal sample from Lentibacillus amyloliquefaciens	N/A	N/A	N/A	sea sediment	N/A	SAMN04103130	GCA_001307805	Unassigned
Microbe sample from Persicobacter sp. JZB09	soil	N/A	N/A	N/A	cell culture	SAMN04120646	GCA_001308105	Unassigned
Weissella cibaria isolate from fermented food	fermented food	N/A	not applicable	N/A	Bacterial	SAMN04120644	GCA_001308145	Unassigned
Sample from Brevundimonas sp. DS20	Caulobacter FWC20 culture	N/A	N/A	N/A	N/A	SAMN04158389	GCA_001310255	Unassigned
Microbe sample from Stenotrophomonas acidaminiphila	superficial sediment of polluted river	N/A	N/A	N/A	Mexico: Morelos, Zacatepec, Apatlaco River	SAMN04099006	GCA_001314305	Unassigned
Microbe sample from Sphingopyxis macrogoltabida strain 203	soil	N/A	N/A	N/A	missing	SAMN03031197	GCA_001314325	Unassigned
Microbe sample from Bacteroides thetaiotaomicron	feces	N/A	Homo sapiens	N/A	cell culture	SAMN03852684	GCA_001314975	Unassigned
Microbe sample from Bacteroides ovatus	feces	N/A	Homo sapiens	N/A	cell culture	SAMN03852683	GCA_001314995	Unassigned
Type strain for Azospirillum brasilense, strain Sp7 (DSM 1690)	root	N/A	Digitaria eriantha	N/A	microbe	SAMN04005082	GCA_001315015	Unassigned
J	missing	N/A	Homo sapiens	N/A	N/A	SAMN04011426	GCA_001316565	Unassigned
Microbe sample from Bacteroides cellulosilyticus	feces	N/A	Homo sapiens	N/A	cell culture	SAMN03852682	GCA_001318345	Unassigned
Microbe sample from Ketogulonicigenium vulgare	Tianjin	N/A	N/A	N/A	cell culture	SAMN04159244	GCA_001399515	Unassigned
Generic sample from Thermus aquaticus Y51MC23	N/A	N/A	N/A	N/A	N/A	SAMN02441811	GCA_001399775	Unassigned
Complete genome sequencing of Blastochloris viridis ATCC19567	freshwater river biome	N/A	N/A	N/A	Single cell	SAMN04123293	GCA_001402875	Unassigned
Microbe sample from Devosia sp. A16	Wheat field	N/A	N/A	N/A	single cell	SAMN04156589	GCA_001402915	Unassigned
MIGS Cultured Bacterial/Archaeal sample from Pediococcus pentosaceus	kimchi	N/A	missing	kimchi	pure culture	SAMN04017317	GCA_001411765	Unassigned
Sample from Burkholderia plantarii	N/A	N/A	N/A	N/A	N/A	SAMN04210536	GCA_001411805	Unassigned
Microbe sample from Massilia sp. WG5	soil	N/A	N/A	N/A	cell culture	SAMN04017855	GCA_001412595	Unassigned
Microbe sample from Pedobacter sp. PACM 27299	soil	N/A	N/A	N/A	cell culture	SAMN04112246	GCA_001412655	Unassigned
Enterococcus faecium WCF-TC1	laboratory	N/A	N/A	N/A	whole organism	SAMN04201208	GCA_001412695	Unassigned
Sample from Caulobacter henricii	pond water	N/A	N/A	N/A	N/A	SAMN04208552	GCA_001414055	Unassigned
Serratia marcescens strain B3R3	N/A	N/A	Zea mays	N/A	cell culture	SAMN04214975	GCA_001417865	Unassigned
Microbe sample from Bacillus thuringiensis	soil	N/A	N/A	N/A	organism	SAMN04210076	GCA_001420855	Unassigned
Genome sequencing sample from Agarivorans gilvus WH0801	N/A	N/A	N/A	water	N/A	SAMN04215004	GCA_001420915	Unassigned
MIGS Cultured Bacterial/Archaeal sample from Pseudonocardia sp. EC080610-09	N/A	N/A	Apterostigma dentigerum	exoskeleton of ant	N/A	SAMN03890604	GCA_001420975	Unassigned
MIGS Cultured Bacterial/Archaeal sample from Pseudonocardia sp. EC080619-01	N/A	N/A	Apterostigma dentigerum	exoskeleton of ant	N/A	SAMN03890614	GCA_001420995	Unassigned
Microbe sample from Paenibacillus bovis	yak milk	N/A	N/A	N/A	mixed culture	SAMN04193493	GCA_001421015	Unassigned
Microbe sample from Sediminicola sp. YIK13	environmental	N/A	N/A	N/A	single cell	SAMN03272543	GCA_001430825	Unassigned
Streptomyces sp. FR-008	Protoplast breeding	N/A	N/A	N/A	missing	SAMN03120580	GCA_001431765	Unassigned
Microbe sample from Flavobacterium psychrophilum Z2	soil	N/A	N/A	N/A	bacterium	SAMN04009762	GCA_001431805	Unassigned
Vibrio vulnificus FORC_009 human stool isolate	stool sample	N/A	Homo sapiens	N/A	N/A	SAMN03174938	GCA_001433435	Unassigned
MIGS Cultured Bacterial/Archaeal sample from Thermococcus barophilus	N/A	N/A	N/A	hydrothermal fluid	N/A	SAMN03324231	GCA_001433455	Unassigned
Microbe sample from Aneurinibacillus sp. XH2	oil produced water	N/A	N/A	N/A	cell culture	SAMN03777308	GCA_001439585	Unassigned
MIGS Cultured Bacterial/Archaeal sample from Lysobacter antibioticus	N/A	N/A	N/A	agricultural site	N/A	SAMN04158598	GCA_001442535	Unassigned
Microbe sample from Lysobacter antibioticus	soil	N/A	N/A	N/A	bacterium	SAMN03275727	GCA_001442745	Unassigned
Sample from Aureimonas sp. AU20	N/A	N/A	N/A	N/A	N/A	SAMN04236815	GCA_001442755	Unassigned
Microbe sample from Lysobacter capsici	soil	N/A	N/A	N/A	bacterium	SAMN03275728	GCA_001442785	Unassigned
Microbe sample from Lysobacter gummosus	soil	N/A	N/A	N/A	bacterium	SAMN03275729	GCA_001442805	Unassigned
Unclassified bacterium L21-Spi-D4	Hypersaline microbial mat	N/A	N/A	N/A	cell culture	SAMN04215233	GCA_001443605	Unassigned
MIGS Cultured Bacterial/Archaeal sample from Streptomyces venezuelae	N/A	N/A	N/A	soil	N/A	SAMN04230917	GCA_001443625	Unassigned
Microbe sample from Lactobacillus paraplantarum	superior fermented meat	N/A	N/A	N/A	missing	SAMN02893814	GCA_001443645	Unassigned
MIGS Cultured Bacterial/Archaeal sample from Colwellia sp. MT41	N/A	N/A	Hirondellea gigas	water	N/A	SAMN04255090	GCA_001444365	Unassigned
MIGS Cultured Bacterial/Archaeal sample from Pseudohongiella spirulinae	sea water	N/A	Arthrospira platensis	sea water	N/A	SAMN04260401	GCA_001444425	Unassigned
Microbe sample from Arthrobacter alpinus ERGS4 06	glacial stream water	N/A	N/A	N/A	Bacterial	SAMN04270919	GCA_001445575	Unassigned
MIGS Cultured Bacterial/Archaeal sample from Bifidobacterium longum subsp. longum	N/A	N/A	Homo sapiens	stool sample	N/A	SAMN03785818	GCA_001446255	Unassigned
Microbe sample from Streptomyces hygroscopicus subsp. limoneus	soil	N/A	N/A	N/A	cell culture	SAMN04277307	GCA_001447075	Unassigned
MIGS Cultured Bacterial/Archaeal sample from Marinobacter sp. LQ44	N/A	N/A	N/A	sediment	N/A	SAMN04235750	GCA_001447155	Unassigned
Peptoclostridium difficile Z31	N/A	N/A	Canis lupus familiaris	N/A	whole organism	SAMN04271104	GCA_001447175	Unassigned
Microbe sample from Paenibacillus sp. IHB B 3084	lake sediment	N/A	not applicable	N/A	single	SAMN04229371	GCA_001447315	Unassigned
Microbe sample from Aeromonas schubertii	N/A	N/A	Ophiocephalus argus (Cantor) snakehead fish	N/A	tissue sample	SAMN04110141	GCA_001447335	Unassigned
Burkholderia caribensis MWAP64	N/A	N/A	N/A	soil	N/A	SAMN04031629	GCA_001449005	Unassigned
Microbe sample from Intestinimonas butyriciproducens	stool	N/A	Homo sapiens	N/A	missing	SAMN03072853	GCA_001454945	Unassigned
Microbe sample from Arthrobacter sp. YC-RL1	petroleum-contaminated soil	N/A	N/A	N/A	cell culture	SAMN04281197	GCA_001454985	Unassigned
Microbe sample from Nitrosomonas ureae	soil	N/A	N/A	N/A	whole organism	SAMN04305135	GCA_001455205	Unassigned
Raoultella ornithinolytica Yangling I2	sewage plant sludge	N/A	N/A	N/A	cell culture	SAMN04296987	GCA_001455225	Unassigned
Microbe sample from Clostridium butyricum	fecal sample	N/A	N/A	N/A	Mono isolate	SAMN04293668	GCA_001456065	Unassigned
Microbe sample from Sphingobium baderi DE-13	soil	N/A	N/A	N/A	cell culture	SAMN04219548	GCA_001456115	Unassigned
Microbe sample from Chryseobacterium sp. IHB B 17019	soil	N/A	not applicable	N/A	single	SAMN04286739	GCA_001456155	Unassigned
Xylella fastidiosa strain 3124	N/A	N/A	Coffee	Plant xylem	N/A	SAMN03166214	GCA_001456195	Unassigned
MIGS Cultured Bacterial/Archaeal sample from Xylella fastidiosa	N/A	N/A	Citrus	Plant xylem	N/A	SAMN03166204	GCA_001456235	Unassigned
Xylella fastidiosa U24d	N/A	N/A	Citrus sinensis	leaf	N/A	SAMN03154423	GCA_001456275	Unassigned
Xylella fastidiosa strain Pr8x	N/A	N/A	Plum	Plant xylem	N/A	SAMN03166213	GCA_001456295	Unassigned
Xylella fastidiosa Hib4 Genome Sequencing	N/A	N/A	Hibiscus	Plant xylem	N/A	SAMN03173341	GCA_001456315	Unassigned
Xylella fastidiosa strain Fb7 Genome Sequencing	N/A	N/A	Citrus	Plant xylem	N/A	SAMN03154693	GCA_001456335	Unassigned
Microbe sample from [Enterobacter] lignolyticus	soil	N/A	N/A	N/A	Monoculture	SAMN04074888	GCA_001461805	Unassigned
Microbe sample from Enterococcus silesiacus LMG 23085	surface water	N/A	N/A	N/A	bacterial culture	SAMN04296138	GCA_001465115	Unassigned
Microbe sample from Clostridium butyricum	the pit mud of a Chinese liquor factory	N/A	N/A	N/A	cell culture	SAMN04285352	GCA_001465175	Unassigned
Microbe sample from Paenibacillus naphthalenovorans	soil	N/A	N/A	N/A	missing	SAMN02910228	GCA_001465255	Unassigned
Microbe sample from Paenibacillus sp. 32O-W	soil	N/A	N/A	N/A	missing	SAMN02910217	GCA_001465275	Unassigned
Pseudoalteromonas translucida str. DSM 14402 genome sequencing	N/A	N/A	N/A	seawater	N/A	SAMN03380229	GCA_001465295	Unassigned
Microbe sample from Pandoraea norimbergensis DSM 11628	oxic water above sulfide containing lake sediment	N/A	N/A	N/A	Cell culture	SAMN04316854	GCA_001465545	Unassigned
Planococcus rifietoensis type strain	algal mat	N/A	N/A	water	mixed culture	SAMN04325379	GCA_001465795	Unassigned
Planococcus kocurii type strain sequencing project	fish	N/A	N/A	N/A	cell culture	SAMN04331436	GCA_001465835	Unassigned
Propionibacterium acnes PA_21_1_L1	N/A	N/A	Homo sapiens	N/A	Single colony	SAMN03982942	GCA_001469595	Unassigned
MIGS Cultured Bacterial/Archaeal sample from Paucibacter sp. KCTC 42545	Daechung reservoir	N/A	N/A	fresh water	N/A	SAMN04325384	GCA_001477625	Unassigned
MIGS Cultured Bacterial/Archaeal sample from Methanobrevibacter millerae	N/A	N/A	Ovis aries	rumen fluid	N/A	SAMN03438115	GCA_001477655	Unassigned
Microbe sample from Eubacterium limosum	rumen fluid	N/A	Ovis aries	N/A	bacterial culture	SAMN03480621	GCA_001481725	Unassigned
Microbe sample from Kocuria flava	air	N/A	N/A	N/A	single cell	SAMN04270876	GCA_001482365	Unassigned
Microbe sample from Pseudoalteromonas rubra	Sea water	N/A	N/A	N/A	Sea water	SAMN04320552	GCA_001482385	Unassigned
Microbe sample from Pseudomonas syringae pv. lapsa	N/A	N/A	Triticum aestivum	N/A	whole organism	SAMN03774723	GCA_001482725	Unassigned
MIGS Cultured Bacterial/Archaeal sample from Roseateles depolymerans	water	N/A	N/A	freshwater river	N/A	SAMN04363976	GCA_001483865	Unassigned
Herbaspirillum rubrisubalbicans M1 a plant-associated endophytic nitrogen-fixing bacteria	Saccharum officinarum	N/A	N/A	N/A	cell culture	SAMN04334956	GCA_001483945	Unassigned
Microbe sample from Carnobacterium sp. CP1	seawater	N/A	N/A	N/A	missing	SAMN03140695	GCA_001483965	Unassigned
Microbe sample from Pseudarthrobacter sulfonivorans	soil	N/A	N/A	N/A	cell culture	SAMN04332703	GCA_001484605	Unassigned
Campylobacter fetus subsp. testudinum strain Sp3	Heterodon nasicus	N/A	N/A	N/A	Cell culture	SAMN03366410	GCA_001484645	Unassigned
complete genome sequence of Streptomyces 4F	garden soil at the Shanghai Institute of Plant Physiology and Ecology	N/A	N/A	N/A	single cell	SAMN04245816	GCA_001484705	Unassigned
Microbe sample from Clostridium autoethanogenum DSM 10061	rabbit feces	N/A	N/A	N/A	Environmental sample	SAMN03956958	GCA_001484725	Unassigned
Microbe sample from Pantoea vagans	waterfall	N/A	N/A	N/A	missing	SAMN03068907	GCA_001506165	Unassigned
Microbe sample from Campylobacter jejuni	feces	N/A	Homo sapiens	N/A	Feces	SAMN03246036	GCA_001506285	Unassigned
Microbe sample from Campylobacter jejuni	feces	N/A	Homo sapiens	N/A	Feces	SAMN03246039	GCA_001506365	Unassigned
Microbe sample from Campylobacter jejuni	feces	N/A	Homo sapiens	N/A	Feces	SAMN03246050	GCA_001506425	Unassigned
Microbe sample from Campylobacter jejuni	feces	N/A	Homo sapiens	N/A	Feces	SAMN03246042	GCA_001506805	Unassigned
Microbe sample from Campylobacter jejuni	feces	N/A	Homo sapiens	N/A	Feces	SAMN03246055	GCA_001506865	Unassigned
Microbe sample from Campylobacter jejuni	feces	N/A	Homo sapiens	N/A	Feces	SAMN03246048	GCA_001506945	Unassigned
Microbe sample from Hymenobacter sedentarius	soil	N/A	N/A	N/A	single cell	SAMN04325376	GCA_001507645	Unassigned
Microbe sample from Deinococcus actinosclerus	soil	N/A	N/A	N/A	Single cell	SAMN04325383	GCA_001507665	Unassigned
Microbe sample from Microbacterium sp. XT11	garden soil	N/A	N/A	N/A	whole organism	SAMN03761181	GCA_001513675	Unassigned
MIGS Cultured Bacterial/Archaeal sample from Spiroplasma turonicum	N/A	N/A	Haematopota pluvialis	horsefly	N/A	SAMN04219521	GCA_001513715	Unassigned
Piscirickettsia salmonis str CGR01	kidney	N/A	Oncorhynchus mykiss	N/A	culture	SAMN04309069	GCA_001514395	Unassigned
Lactobacillus paracasei genomic sequencing	milk	N/A	N/A	N/A	mixed culture	SAMN04378089	GCA_001514415	Unassigned
Microbe sample from Serratia fonticola	N/A	N/A	Sesame	N/A	Mono isolate	SAMN04390144	GCA_001514455	Unassigned
Microbe sample from Aeromonas hydrophila	N/A	N/A	fish	N/A	cell culture	SAMN04404355	GCA_001518775	Unassigned
Shigella sonnei FORC_011 stool isolate	stool	N/A	Homo sapiens	N/A	N/A	SAMN03284775	GCA_001518855	Unassigned
Flavobacterium columnare genomovar II strain 94-081 catfish isolate	catfish	N/A	N/A	N/A	Single cell	SAMN04386100	GCA_001534645	Unassigned
Piscirickettsia salmonis str CGR02	liver	N/A	Salmo salar	N/A	culture	SAMN04309076	GCA_001534725	Unassigned
Microbe sample Kurthia sp 11kri321	Geothermal spring	N/A	N/A	N/A	Microbial isolate	SAMN04235798	GCA_001534765	Unassigned
Thermus parvatiensis strain RL	N/A	N/A	N/A	water	N/A	SAMN04387723	GCA_001535545	Unassigned
Microterricola viridarii strain ERGS5 02 isolated from glacial stream of Sikkim Himalaya	glacial stream water	N/A	N/A	N/A	single cell	SAMN04435260	GCA_001542775	Unassigned
Sample from Methylobacterium sp. AMS5	N/A	N/A	N/A	N/A	N/A	SAMN04446536	GCA_001542815	Unassigned
Microbe sample from Pantoea ananatis	environmental	N/A	rice	N/A	Whole organism	SAMN04445753	GCA_001543055	Unassigned
Microbe sample from Streptococcus salivarius	oral	N/A	Homo sapiens	N/A	whole organism	SAMN04395122	GCA_001543085	Unassigned
MIGS Cultured Bacterial/Archaeal sample from Liberibacter crescens BT-0	N/A	N/A	Vasconcellea x heilbornii	Babaco pedunkle sap	N/A	SAMN03256334	GCA_001543305	Unassigned
Mycobacterium tuberculosis F28	not applicable	N/A	N/A	N/A	cell culture	SAMN03253058	GCA_001544705	Unassigned
Microbe sample from Erysipelothrix larvae	larva	N/A	Trypoxylus dichotomus	N/A	single cell	SAMN04087214	GCA_001545095	Unassigned
Microbe sample from Halomonas chromatireducens	soda solonchak soils of the Kulunda steppe	N/A	N/A	N/A	whole organism	SAMN04281796	GCA_001545155	Unassigned
Genome sequence of Methanobrevibacter sp. YE315	pooled rumen fluid	N/A	Bos indicus x	N/A	cell culture	SAMN03295748	GCA_001548675	Unassigned
Microbe sample from Agrobacterium tumefaciens	soil	N/A	N/A	N/A	whole organism	SAMN04423123	GCA_001551895	Unassigned
MIGS Cultured Bacterial/Archaeal sample from Capnocytophaga haemolytica	supragingival dental plaque	N/A	Homo sapiens	curette	pure culture	SAMN04435862	GCA_001553545	Unassigned
MIGS Cultured Bacterial/Archaeal sample from Leptotrichia sp. oral taxon 847	Subgingival plaque, periodontal pocket	N/A	Homo sapiens	curette	pure culture	SAMN04435855	GCA_001553645	Unassigned
MIGS Cultured Bacterial/Archaeal sample from Streptococcus sp. oral taxon 431	enamel chip carried in mandibular vestibule	N/A	Homo sapiens	cultured enamel chip	pure culture	SAMN04435859	GCA_001553685	Unassigned
MIGS Cultured Bacterial/Archaeal sample from Moraxella osloensis	cerebrospinal fluid	N/A	Homo sapiens	withdrawn fluid	pure culture	SAMN04435858	GCA_001553955	Unassigned
MIGS Cultured Bacterial/Archaeal sample from Selenomonas sp. oral taxon 136	Supragingival dental plaque, molar tooth	N/A	Homo sapiens	curette	pure culture	SAMN04435856	GCA_001554015	Unassigned
Microbe sample from Burkholderia sp. PAMC 26561	lichen	N/A	N/A	N/A	single cell	SAMN04453248	GCA_001557535	Unassigned
Microbe sample from Microbacterium sp. PAMC 28756	N/A	N/A	Stereocaulon	N/A	single cell	SAMN04455696	GCA_001558975	Unassigned
Microbe sample from Sphingopyxis granuli	mud from Rhine river	N/A	N/A	N/A	bacterial isolate	SAMN03653364	GCA_001559015	Unassigned
Microbe sample from Anaerotignum propionicum DSM 1682	black mud	N/A	N/A	N/A	whole organism	SAMN04437875	GCA_001561955	Unassigned
Microbe sample from Corynebacterium stationis ATCC 6872	feces	N/A	N/A	N/A	cell culture	SAMN04445726	GCA_001561975	Unassigned
Alteromonas species Mac1 from Mediterranean Sea	seawater	N/A	N/A	seawater	N/A	SAMN04390200	GCA_001562125	Unassigned
Microbe sample from Stenotrophomonas sp. KCTC 12332	soil	N/A	N/A	N/A	single cell	SAMN04451766	GCA_001562215	Unassigned
Alteromonas mediterranea U10 from Ionian Sea	seawater	N/A	N/A	seawater	N/A	SAMN04390199	GCA_001562295	Unassigned
Alteromonas mediterranea UM8 from Ionian Sea	seawater	N/A	N/A	seawater	N/A	SAMN04390198	GCA_001562315	Unassigned
Desulfovibrio indicus J2	serpentinized peridotite in Indian Ocean	N/A	N/A	N/A	cell culture	SAMN04440740	GCA_001563225	Unassigned
MIGS Cultured Bacterial/Archaeal sample from Methanobrevibacter olleyae YLM1	N/A	N/A	Ovis aries	rumen contents	N/A	SAMN04335716	GCA_001563245	Unassigned
Sample from Sphingobium sp. TKS	N/A	N/A	N/A	N/A	N/A	SAMN04497510	GCA_001563265	Unassigned
Sample from Sphingobium sp. MI1205	N/A	N/A	N/A	N/A	N/A	SAMN04497574	GCA_001563285	Unassigned
Microbe sample from Faecalibaculum rodentium	feces	N/A	mouse	N/A	single cell	SAMN03568900	GCA_001564455	Unassigned
Enterobacter aerogenes clinical isolate G7	not applicable	N/A	Homo sapiens	missing	N/A	SAMN03448049	GCA_001571545	Unassigned
Microbe sample from Rhodobacter sphaeroides	missing	N/A	N/A	N/A	cell culture	SAMN04032843	GCA_001576595	Unassigned
Microbe sample from Variovorax sp.	N/A	N/A	Himantormia	N/A	single cell	SAMN04457487	GCA_001577265	Unassigned
Streptomyces albus SM254, complete genome	deep subsurface	N/A	N/A	N/A	cell culture	SAMN04053756	GCA_001577385	Unassigned
Clostridium difficile strain 08ACD0030 clinical isolate from 2005	Stool sample (feces)	N/A	Homo sapiens	N/A	N/A	SAMN03332454	GCA_001577795	Unassigned
Microbe sample from Martelella sp. AD-3	petroleum-contaminated soil with high salinity	N/A	N/A	N/A	petroleum-contaminated soil with high salinity	SAMN04450245	GCA_001578105	Unassigned
Shigella flexneri 1a str. 0225	N/A	N/A	Homo sapiens	N/A	cell culture	SAMN03797406	GCA_001578125	Unassigned
Sample from Pasteurella multocida subsp. multocida PMTB2.1	N/A	N/A	N/A	N/A	N/A	SAMN04528716	GCA_001578435	Unassigned
Microbe sample from Clostridium perfringens	N/A	N/A	equine	N/A	Whole pure organism	SAMN03372134	GCA_001579765	Unassigned
Microbe sample from Clostridium perfringens	N/A	N/A	canine	N/A	Pure culture	SAMN03377063	GCA_001579785	Unassigned
Sample from Rhodoplanes sp. Z2-YC6860	N/A	N/A	N/A	N/A	N/A	SAMN04521129	GCA_001579845	Unassigned
Microbe sample from Labrenzia sp. CP4	seawater	N/A	N/A	N/A	cell culture	SAMN03785153	GCA_001579905	Unassigned
Microbe sample from Steroidobacter denitrificans	anoxic digested sludge from a municipal wastewater-reatment plant	N/A	N/A	N/A	single cell	SAMN03776156	GCA_001579945	Unassigned
S. flexneri 4c 1205	N/A	N/A	Homo sapiens	N/A	cell culture	SAMN03797408	GCA_001579965	Unassigned
Shigella flexneri 2a str. 981	N/A	N/A	Homo sapiens	N/A	cell culture	SAMN03796074	GCA_001580175	Unassigned
Microbe sample from Mycobacterium sp NRRL B-3805	soil	N/A	N/A	N/A	bacterium	SAMN03396774	GCA_001580405	Unassigned
Microbe sample from Ramlibacter tataouinensis	forest soil	N/A	N/A	N/A	Single cell	SAMN03342428	GCA_001580455	Unassigned
Lysinibacillus sphaericus OT4b.25	N/A	N/A	Phyllophaga sp.	larvae	N/A	SAMN04215005	GCA_001581875	Unassigned
Microbe sample from Acinetobacter sp. DUT-2	marine sediments	N/A	N/A	N/A	pure culture	SAMN04525297	GCA_001581975	Unassigned
Microbe sample from Enterobacter sp. FY-07	oilfield produced water	N/A	N/A	N/A	cell culture	SAMN03941339	GCA_001582075	Unassigned
Genome Sequence of Mycobacterium phlei	missing	N/A	N/A	N/A	colony	SAMN04481318	GCA_001583415	Unassigned
Microbe sample from Leuconostoc mesenteroides subsp. mesenteroides	fermeted vegetable	N/A	N/A	N/A	single culture	SAMN04508169	GCA_001583825	Unassigned
Collimonas fungivorans Ter6	Dune grassland	N/A	N/A	N/A	whole organism	SAMN04195674	GCA_001584145	Unassigned
Collimonas arenae Ter10	Dune grassland	N/A	N/A	N/A	whole organism	SAMN04195675	GCA_001584165	Unassigned
Collimonas pratensis Ter91	Dune grassland	N/A	N/A	N/A	whole organism	SAMN04195677	GCA_001584185	Unassigned
Collimonas arenae Ter282	Dune grassland	N/A	N/A	N/A	whole organism	SAMN04195676	GCA_001584205	Unassigned
Collimonas pratensis Ter291	Dune grassland	N/A	N/A	N/A	whole organism	SAMN04195678	GCA_001584225	Unassigned
Endosymbiont 'TC1' of Trimyema compressum	N/A	N/A	Trimyema compressum	N/A	whole organism	SAMN04506047	GCA_001584725	Unassigned
Ralstonia solanacearum isolated from Solanum tuberosum	N/A	N/A	Solanum tuberosum	N/A	cell culture	SAMN04538211	GCA_001586135	Unassigned
Microbe sample from Obesumbacterium proteus	missing	N/A	N/A	N/A	whole organism	SAMN04487151	GCA_001586165	Unassigned
Microbe sample from Zhongshania aliphaticivorans	sea-tidal flat	N/A	N/A	N/A	sediment	SAMN04361929	GCA_001586255	Unassigned
Microbe sample from Enterococcus faecium clinical isolate	N/A	N/A	Homo sapiens	N/A	wohle organism	SAMN03339922	GCA_001587115	Unassigned
Ralstonia solanacearum str. UW163	N/A	N/A	plantain	N/A	cell culture	SAMN04123295	GCA_001587135	Unassigned
Ralstonia solanacearum str. IBSBF1503	N/A	N/A	Cucumis sativus	N/A	cell culture	SAMN04123299	GCA_001587155	Unassigned
MIGS Cultured Bacterial/Archaeal sample from Pedobacter cryoconitis	N/A	N/A	N/A	soil	N/A	SAMN04505864	GCA_001590605	Unassigned
Microbe sample from Legionella pneumophila subsp. pascullei	environment	N/A	N/A	N/A	isolate	SAMN04438305	GCA_001590615	Unassigned
Microbe sample from Legionella pneumophila subsp. pascullei	environment	N/A	N/A	N/A	isolate	SAMN04438278	GCA_001590645	Unassigned
Microbe sample from Sporosarcina psychrophila	soil or river water	N/A	N/A	N/A	soil or river water	SAMN04515682	GCA_001590685	Unassigned
Geobacillus isolated from composts	compost	N/A	N/A	N/A	bacterial cell	SAMN04544377	GCA_001592395	Unassigned
Microbe sample from Aggregatibacter actinomycetemcomitans	missing	N/A	missing	N/A	missing	SAMN03799080	GCA_001594245	Unassigned
Microbe sample from Aggregatibacter actinomycetemcomitans	missing	N/A	missing	N/A	missing	SAMN03799081	GCA_001594265	Unassigned
Enterococcus faecium ATCC 700221	feces	N/A	Homo sapiens	N/A	N/A	SAMN04488250	GCA_001594345	Unassigned
Bacillus subtilis HRBL_7 isolated from traditional fermented soy paste	Doenjang	N/A	N/A	N/A	Fermented food	SAMN03764480	GCA_001596055	Unassigned
Microbe sample from Shigella sp. PAMC 28760	N/A	N/A	lichen	N/A	single cell	SAMN04548868	GCA_001596115	Unassigned
Microbe sample from Mucilaginibacter sp. PAMC 26640	N/A	N/A	Lichen	N/A	single cell	SAMN04545527	GCA_001596135	Unassigned
MIGS Cultured Bacterial/Archaeal sample from Bacillus amyloliquefaciens	grape skin	N/A	grape	air	N/A	SAMN04555582	GCA_001596755	Unassigned
MIGS Cultured Bacterial/Archaeal sample from Lysinibacillus sphaericus III(3)7	N/A	N/A	N/A	Soil	N/A	SAMN04555630	GCA_001598075	Unassigned
Microbe sample from Enterococcus faecalis	traditional dairy product	N/A	N/A	N/A	whole organism	SAMN04585513	GCA_001598635	Unassigned
Propionibacterium acidipropionici ATCC 55737	corn	N/A	N/A	N/A	Isolated bacteria	SAMN04455717	GCA_001602115	Unassigned
Microbe sample from Pseudomonas chlororaphis	soil	N/A	N/A	N/A	cell culture	SAMN04572923	GCA_001602135	Unassigned
Microbe sample from Erysipelothrix rhusiopathiae	N/A	N/A	swine	N/A	single culture	SAMN04566196	GCA_001602155	Unassigned
Betaproteobacteria bacterium UKL13-2	UKL13 co-culture; a single cyanobacterial colony from a depth-integrated water sample grown as a non-axenic culture	N/A	N/A	N/A	non-axenic cell culture	SAMN03894415	GCA_001602455	Unassigned
Microbe sample from Aminobacter aminovorans	soil	N/A	N/A	N/A	cell culture	SAMN04589126	GCA_001605015	Unassigned
MIGS Cultured Bacterial/Archaeal sample from Mycobacterium immunogenum CCUG 47286T	bronchial alveolar lavage	N/A	Homo sapiens	Unknown	N/A	SAMN03733495	GCA_001605725	Unassigned
Mycobacterium abscessus subsp. bolletii	unknown	N/A	Homo sapiens	N/A	N/A	SAMN04572933	GCA_001606195	Unassigned
Mycobacterium abscessus subsp. massiliense	unknown	N/A	Homo sapiens	N/A	N/A	SAMN04572934	GCA_001606215	Unassigned
Mycobacterium abscessus subsp. massiliense	unknown	N/A	Homo sapiens	N/A	N/A	SAMN04572935	GCA_001606235	Unassigned
Mycobacterium abscessus subsp. massiliense	unknown	N/A	Homo sapiens	N/A	N/A	SAMN04572936	GCA_001606255	Unassigned
Mycobacterium abscessus subsp. massiliense	unknown	N/A	Homo sapiens	N/A	N/A	SAMN04572937	GCA_001606275	Unassigned
Mycobacterium abscessus subsp. abscessus	unknown	N/A	Homo sapiens	N/A	N/A	SAMN04572938	GCA_001606295	Unassigned
Mycobacterium abscessus subsp. abscessus	unknown	N/A	Homo sapiens	N/A	N/A	SAMN04572939	GCA_001606315	Unassigned
Mycobacterium abscessus subsp. abscessus	unknown	N/A	Homo sapiens	N/A	N/A	SAMN04572940	GCA_001606335	Unassigned
Mycobacterium abscessus subsp. massiliense	unknown	N/A	Homo sapiens	N/A	N/A	SAMN04572941	GCA_001610615	Unassigned
Mycobacterium abscessus subsp. massiliense	unknown	N/A	Homo sapiens	N/A	N/A	SAMN04572942	GCA_001610635	Unassigned
Mycobacterium abscessus subsp. abscessus	unknown	N/A	Homo sapiens	N/A	N/A	SAMN04572943	GCA_001610655	Unassigned
Mycobacterium abscessus subsp. massiliense	unknown	N/A	Homo sapiens	N/A	N/A	SAMN04572944	GCA_001610675	Unassigned
Dehalococcoides mccartyi strain 11a5	E-waste recycling site	N/A	N/A	N/A	microcosm	SAMN03428876	GCA_001610775	Unassigned
Microbe sample from Xanthomonas citri pv. aurantifolii	N/A	N/A	Citrus aurantiifolia	N/A	cell culture	SAMN03317020	GCA_001610795	Unassigned
Microbe sample from Xanthomonas citri pv. aurantifolii	N/A	N/A	Citrus x paradisi	N/A	cell culture	SAMN03317027	GCA_001610815	Unassigned
Microbe sample from Planctomyces sp. SH-PL14	sugar beet rhizosphere	N/A	N/A	N/A	cell culture	SAMN03417854	GCA_001610835	Unassigned
Microbe sample from Gemmata sp. SH-PL17	sugar beet rhizosphere	N/A	N/A	N/A	cell culture	SAMN03417852	GCA_001610855	Unassigned
Microbe sample from Pirellula sp. SH-Sr6A	sugar beet rhizosphere	N/A	N/A	N/A	cell culture	SAMN03417851	GCA_001610875	Unassigned
Microbe sample from Planctomyces sp. SH-PL62	sugar beet rhizosphere	N/A	N/A	N/A	cell culture	SAMN03417853	GCA_001610895	Unassigned
Microbe sample from Geobacillus thermoleovorans	soil near hot water effluent	N/A	N/A	N/A	Single cell	SAMN04455789	GCA_001610955	Unassigned
Microbe sample from Paraburkholderia caribensis	farm soil	N/A	N/A	N/A	cell culture	SAMN04296707	GCA_001611015	Unassigned
Microbe sample from Pediococcus damnosus	bottled beer	N/A	N/A	N/A	missing	SAMN03876481	GCA_001611035	Unassigned
Microbe sample from Pediococcus damnosus	brewing yeast sample	N/A	N/A	N/A	missing	SAMN03876483	GCA_001611115	Unassigned
Microbe sample from Pediococcus damnosus	pilsner beer	N/A	N/A	N/A	missing	SAMN03876484	GCA_001611135	Unassigned
The genome of Streptomyces qaidamensis S10	soil	N/A	N/A	N/A	whole organism	SAMN04592628	GCA_001611795	Unassigned
Sample from Mycobacterium sp. QIA-37	N/A	N/A	N/A	N/A	N/A	SAMN04613683	GCA_001611855	Unassigned
Microbe sample from Haematospirillum jordaniae	N/A	N/A	Homo sapiens	N/A	Blood	SAMN04456661	GCA_001611975	Unassigned
Microbe sample from Lactobacillus plantarum	Sichuan pickle vegetables	N/A	N/A	N/A	cell culture	SAMN04549363	GCA_001617525	Unassigned
Microbe sample from Rummeliibacillus stabekisii	soil	N/A	N/A	N/A	bacterium	SAMN04305282	GCA_001617605	Unassigned
Microbe sample from Microbulbifer thermotolerans	marine	N/A	N/A	N/A	single cell	SAMN04556710	GCA_001617625	Unassigned
MIGS Cultured Bacterial/Archaeal sample from Enterobacter asburiae	N/A	N/A	Homo sapiens	missing	N/A	SAMN04538166	GCA_001617645	Unassigned
Microbe sample from Geobacillus subterraneus	Liaohe oil field	N/A	N/A	N/A	Single cell	SAMN04445793	GCA_001618685	Unassigned
Microbe sample from Mesorhizobium ciceri CC1192	N/A	N/A	Cicer arietinum	N/A	Pure Sample	SAMN04604738	GCA_001618825	Unassigned
Microbe sample from Mesorhizobium ciceri biovar biserrulae	root nodule	N/A	Astragalus pelecinus	N/A	Pure Sample	SAMN04604739	GCA_001618845	Unassigned
Lutitalea pratensis DSM 100886	soil	N/A	N/A	N/A	cell culture	SAMN04546182	GCA_001618865	Unassigned
Microbe sample from Lactobacillus reuteri	caecum mucosa from a healthy weaned piglet	N/A	pig	N/A	cell culture	SAMN03879966	GCA_001618905	Unassigned
Rhodococcus sp. PBTS Isolate 2	UCB-1 pistachio rootstock	N/A	N/A	N/A	Bacterial Culture	SAMN04519625	GCA_001620005	Unassigned
Microbe sample from Salmonella enterica subsp. enterica serovar Anatum str. USDA-ARS-USMARC-1736	bovine hide	N/A	Bovine	N/A	missing	SAMN02716853	GCA_001620115	Unassigned
Microbe sample from Salmonella enterica subsp. enterica serovar Anatum str. USDA-ARS-USMARC-1783	stool	N/A	Homo sapiens	N/A	missing	SAMN02716860	GCA_001620155	Unassigned
Galleria mellonella hemolymph	Galleria mellonella hemolymph	N/A	Heterorhabditis bacteriophora	N/A	Galleria mellonella hemolymph	SAMN04603045	GCA_001620335	Unassigned
Enterobacter sp. Strain ODB01 isolated from crude oil-contaminated soil	crude oil-contaminated soil	N/A	N/A	N/A	Missing	SAMN04624399	GCA_001623605	Unassigned
Microbe sample from Salmonella enterica subsp. enterica serovar Typhimurium str. CDC 2011K-1702	urine	N/A	Homo sapiens	N/A	missing	SAMN02716880	GCA_001623685	Unassigned
Microbe sample from Acetobacter oryzifermentans	Vinegar	N/A	N/A	N/A	single cell	SAMN03437041	GCA_001628715	Unassigned
Microbe sample from Fictibacillus phosphorivorans	soil	N/A	N/A	N/A	cell culture	SAMN03651894	GCA_001629705	Unassigned
Microbe sample from Lysinibacillus sphaericus	N/A	N/A	Blackfly	N/A	Whole organism	SAMN04568231	GCA_001629735	Unassigned
Cultured Bacterial/Archaeal sample for Mycobacterium chelonae	N/A	N/A	N/A	not applicable	N/A	SAMN02630629	GCA_001632805	Unassigned
Complete genome sequence of Alteromonas stellipolaris PQQ-44	seawater	N/A	N/A	N/A	seawater	SAMN04874701	GCA_001632825	Unassigned
Ectothiorhodospira species strain BSL-9	Big Soda Lake, Nevada	N/A	N/A	N/A	Cell culture	SAMN03795182	GCA_001632845	Unassigned
Microbe sample from Rhodovulum sulfidophilum laboratory strain TUT	laboratory	N/A	N/A	N/A	cell culture	SAMN04903812	GCA_001633145	Unassigned
Microbe sample from Rhodovulum sulfidophilum DSM 1374	marine mud	N/A	N/A	N/A	cell culture	SAMN04903811	GCA_001633165	Unassigned
Microbe sample from Anoxybacillus sp b2m1	Geothermal Isolate	N/A	N/A	N/A	Microbial isolate	SAMN04528779	GCA_001634265	Unassigned
Microbe sample from Anoxybacillus amylolyticus	soil	N/A	N/A	N/A	Microbial isolate	SAMN04570556	GCA_001634285	Unassigned
Microbe sample from Anoxybacillus b7m1	Geothermal Isolate	N/A	N/A	N/A	Microbial isolate	SAMN04528789	GCA_001634305	Unassigned
MIGS Cultured Bacterial/Archaeal sample from Aeromonas veronii	N/A	N/A	N/A	not collected	N/A	SAMN03455926	GCA_001634325	Unassigned
Microbe sample from Bacillus velezensis	soil	N/A	N/A	N/A	Soil	SAMN04895861	GCA_001634675	Unassigned
Microbe sample from Bacillus cereus	soil	N/A	N/A	N/A	cell culture	SAMN03457169	GCA_001635915	Unassigned
Microbe sample from Moraxella ovis	case of pinkeye	N/A	Bos taurus	N/A	single cell	SAMN03455375	GCA_001636015	Unassigned
Isoptericola dokdonensis DS-3	not collected	N/A	not collected	ENVO:00001998	N/A	SAMN04437027	GCA_001636295	Unassigned
Microbe sample from Brevundimonas sp. GW460-12-10-14-LB2	ground water	N/A	N/A	N/A	Whole organism	SAMN04623151	GCA_001636925	Unassigned
Microbe sample from Deinococcus radiodurans R1	Irradiated ground pork and beef	N/A	N/A	N/A	single cell	SAMN04562548	GCA_001638825	Unassigned
Sphingomonas sp. NIC1 from tobacco leaves	leaves	N/A	tobacco	N/A	whole organism	SAMN04942644	GCA_001638925	Unassigned
MIGS Cultured Bacterial/Archaeal sample from Bacteroides dorei CL03T12C01	N/A	N/A	Homo sapiens	Feces	N/A	SAMN03737480	GCA_001640865	Unassigned
Microbe sample from Rathayibacter tritici NCPPB 1953	N/A	N/A	Triticum aestivum	N/A	cell culture	SAMN04910036	GCA_001641005	Unassigned
Microbe sample from Dyella thiooxydans	rhizosphere soil of sunflower (Helianthus annuus L.)	N/A	N/A	N/A	cell culture	SAMN04433089	GCA_001641285	Unassigned
MIGS Cultured Bacterial/Archaeal sample from Alcaligenes faecalis	N/A	N/A	N/A	soil	N/A	SAMN04505616	GCA_001641975	Unassigned
Microbe sample from Bradyrhizobium diazoefficiens USDA 110	culture	N/A	N/A	N/A	cell culture	SAMN03573437	GCA_001642675	Unassigned
Microbe sample from Serratia	rhizosphere soil	N/A	N/A	N/A	rhizosphere soils	SAMN04226521	GCA_001642805	Unassigned
Microbe sample from Denitrobacterium detoxificans	rumen	N/A	Holstein cattle	N/A	cell culture	SAMN03610232	GCA_001643775	Unassigned
Microbe sample from Campylobacter hyointestinalis subsp. lawsonii CCUG 27631	stomach	N/A	pig	N/A	cell culture	SAMN03737974	GCA_001643975	Unassigned
Microbe sample from Paenibacillus swuensis	soil	N/A	N/A	N/A	bactera	SAMN03287568	GCA_001644605	Unassigned
Sample from Listeria monocytogenes	N/A	N/A	N/A	N/A	N/A	SAMN03579634	GCA_001644625	Unassigned
Microbe sample from Methylomonas sp. DH-1	waste sludge of a brewery plant	N/A	N/A	N/A	cell culture	SAMN04496853	GCA_001644685	Unassigned
Microbe sample from Dickeya solani IPO 2222	Solanum tuberosum	N/A	N/A	N/A	tissue sample	SAMN04604869	GCA_001644705	Unassigned
Microbe sample from Leifsonia xyli	soil	N/A	N/A	N/A	whole organism	SAMN04545529	GCA_001647635	Unassigned
Microbe sample from Cryseobacterium sp. IHBB 10212	glacier from Lahual Spiti valley	N/A	N/A	N/A	soil	SAMN04524003	GCA_001648155	Unassigned
Microbe sample from Halotalea alkalilenta	rhizosphere	N/A	N/A	N/A	rhizospheric soil sample	SAMN04817514	GCA_001648175	Unassigned
Microbe sample from Acidithiobacillus caldus	spring	N/A	N/A	N/A	pure culture	SAMN04849265	GCA_001650235	Unassigned
Genome sequences of Marinobacterium sp. ST58-10	brackish water	N/A	N/A	sea water	cell culture	SAMN04939310	GCA_001651805	Unassigned
Microbe sample from Microbacterium chocolatum	soil	N/A	N/A	N/A	cell culture	SAMN05003931	GCA_001652465	Unassigned
Microbe sample from Ochrobactrum pseudogrignonense	tropical soil	N/A	N/A	N/A	whole organism	SAMN04994838	GCA_001652485	Unassigned
Microbe sample from Lelliottia amnigena	Midgut of silkworm	N/A	Bombyx mori	N/A	whole organism	SAMN05000913	GCA_001652505	Unassigned
MIGS Cultured Bacterial/Archaeal sample from Shinella sp. strain HZN7	N/A	N/A	missing	Not collected	N/A	SAMN04992853	GCA_001652565	Unassigned
MIMARKS Specimen sample from Helicobacter pylori	stomach	N/A	Homo sapiens	human body	N/A	SAMN02731779	GCA_001653375	Unassigned
Streptomyces sp. strain SAT1 from Adenophora trachelioides Maxim.	N/A	N/A	Adenophora trachelioides Maxim.	N/A	single colony	SAMN05161780	GCA_001654495	Unassigned
Pseudomonas strain CRS05-R5, complete genome	N/A	N/A	Rice	not collected	N/A	SAMN05017671	GCA_001654515	Unassigned
Microbe sample from Mycobacterium vaccae 95051	N/A	N/A	cow	N/A	unknown	SAMN03702434	GCA_001655245	Unassigned
Microbe sample from Pseudomonas sp. GR 6-02	plant root	N/A	Artemisia princeps	N/A	Bacteria pure culture	SAMN03701341	GCA_001655615	Unassigned
Microbe sample from Sphingobium sp. EP60837	soil	N/A	N/A	N/A	cell culture	SAMN05188807	GCA_001658005	Unassigned
Microbe sample from Kosakonia oryzae	roots	N/A	Oryza latifolia	N/A	single cell	SAMN04419549	GCA_001658025	Unassigned
Agromyces aureus AR33	rhizosphere of Salix caprea	N/A	N/A	N/A	whole organism	SAMN04283684	GCA_001660485	Unassigned
E4A9	N/A	N/A	N/A	sediment	N/A	SAMN05176185	GCA_001661675	Unassigned
MIGS Cultured Bacterial sample of Serratia plymuthica 3Rp8	N/A	N/A	Brassica napus	organic material	N/A	SAMN03841799	GCA_001663115	Unassigned
MIGS Cultured Bacterial sample of Serratia plymuthica 3Re4-18	N/A	N/A	Solanum tuberosum L. cv. Cilena	organic material	N/A	SAMN03841798	GCA_001663135	Unassigned
Klebsiella pneumoniae strain BR, complete genome	N/A	N/A	Homo sapiens	not collected	N/A	SAMN05188406	GCA_001663195	Unassigned
Microbe sample from Staphylococcus sp. AntiMn-1	deep-sea sediment	N/A	N/A	N/A	cell culture	SAMN04075658	GCA_001663395	Unassigned
Microbe sample from Ralstonia solanacearum	N/A	N/A	Rhizoma kaempferiae	N/A	cell culture	SAMN04537371	GCA_001663415	Unassigned
MIGS Cultured Bacterial/Archaeal sample from Klebsiella pneumoniae	N/A	N/A	N/A	not collected	N/A	SAMN03455975	GCA_001663435	Unassigned
MIMS Environmental/Metagenome sample from Halothiobacillus sp. LS2	N/A	N/A	N/A	Pearl River surface water	N/A	SAMN05189898	GCA_001663815	Unassigned
Microbe sample from Ralstonia insidiosa	N/A	N/A	N/A	N/A	cell culture	SAMN05212263	GCA_001663855	Unassigned
N1341	legume-root nodule	N/A	Phaseolus vulgaris	N/A	Whole organism	SAMN03998639	GCA_001664085	Unassigned
N261	legume-root nodule	N/A	Phaseolus vulgaris	N/A	Whole organism	SAMN03998625	GCA_001664105	Unassigned
N831	legume-root nodule	N/A	Phaseolus vulgaris	N/A	Whole organism	SAMN03998628	GCA_001664125	Unassigned
N731	legume-root nodule	N/A	Phaseolus vulgaris	N/A	Whole organism	SAMN03998643	GCA_001664145	Unassigned
N161	legume-root nodule	N/A	Phaseolus vulgaris	N/A	Whole organism	SAMN03998624	GCA_001664165	Unassigned
R744	legume-root nodule	N/A	Phaseolus vulgaris	N/A	Whole organism	SAMN03998636	GCA_001664185	Unassigned
R630	legume-root nodule	N/A	Phaseolus vulgaris	N/A	Whole organism	SAMN03998633	GCA_001664205	Unassigned
R723	legume-root nodule	N/A	Phaseolus vulgaris	N/A	Whole organism	SAMN03998635	GCA_001664225	Unassigned
R620	legume-root nodule	N/A	Phaseolus vulgaris	N/A	Whole organism	SAMN03998632	GCA_001664245	Unassigned
N561	legume-root nodule	N/A	Phaseolus vulgaris	N/A	Whole organism	SAMN03998640	GCA_001664265	Unassigned
N931	legume-root nodule	N/A	Phaseolus vulgaris	N/A	Whole organism	SAMN03998630	GCA_001664285	Unassigned
N1314	legume-root nodule	N/A	Phaseolus vulgaris	N/A	Whole organism	SAMN03998638	GCA_001664305	Unassigned
N621	legume-root nodule	N/A	Phaseolus vulgaris	N/A	Whole organism	SAMN03998641	GCA_001664325	Unassigned
N113	legume-root nodule	N/A	Phaseolus vulgaris	N/A	Whole organism	SAMN03998637	GCA_001664345	Unassigned
N671	legume-root nodule	N/A	Phaseolus vulgaris	N/A	Whole organism	SAMN03998626	GCA_001664365	Unassigned
R650	legume-root nodule	N/A	Phaseolus vulgaris	N/A	Whole organism	SAMN03998634	GCA_001664385	Unassigned
N771	legume-root nodule	N/A	Phaseolus vulgaris	N/A	Whole organism	SAMN03998627	GCA_001664405	Unassigned
N841	legume-root nodule	N/A	Phaseolus vulgaris	N/A	Whole organism	SAMN03998629	GCA_001664425	Unassigned
R611	legume-root nodule	N/A	Phaseolus vulgaris	N/A	Whole organism	SAMN03998631	GCA_001664445	Unassigned
N6212	legume-root nodule	N/A	Phaseolus vulgaris	N/A	Whole organism	SAMN03998642	GCA_001664465	Unassigned
N324	legume-root nodule	N/A	Phaseolus vulgaris	N/A	Whole organism	SAMN03998646	GCA_001664485	Unassigned
N871	legume-root nodule	N/A	Phaseolus vulgaris	N/A	Whole organism	SAMN03998645	GCA_001664525	Unassigned
N741	legume-root nodule	N/A	Phaseolus vulgaris	N/A	Whole organism	SAMN03998644	GCA_001664545	Unassigned
Microbe sample from Riemerella anatipestifer	liver	N/A	duck	N/A	cell culture	SAMN04394637	GCA_001670765	Unassigned
Microbe sample from Mesorhizobium sp. WSM1497	root nodule	N/A	Biserrula pelecinus L.	N/A	cell culture	SAMN05178614	GCA_001672455	Unassigned
MIGS Cultured Bacterial/Archaeal sample from Klebsiella pneumoniae KPNIH36	N/A	N/A	N/A	not collected	N/A	SAMN03701676	GCA_001675125	Unassigned
MIGS Cultured Bacterial/Archaeal sample from Escherichia coli	N/A	N/A	N/A	not collected	N/A	SAMN03455931	GCA_001675145	Unassigned
Microbe sample from Mesorhizobium loti NZP2037	N/A	N/A	Lotus	N/A	cell culture	SAMN05217717	GCA_001676765	Unassigned
Lactobacillus brevis NPS-QW-145 environmental isolate 15-Sep-2013	Traditional Korean kimchi	N/A	cabbage	Gabbage	N/A	SAMN04871683	GCA_001676805	Unassigned
Mycobacterium abscessus subsp. massiliense	unknown	N/A	Homo sapiens	N/A	N/A	SAMN05244437	GCA_001677095	Unassigned
Legionella pneumophila str. Pontiac	environmental	N/A	N/A	N/A	Isolate	SAMN05199028	GCA_001677115	Unassigned
Mycobacterium immunogenum	unknown	N/A	Homo sapiens	N/A	N/A	SAMN05244438	GCA_001677135	Unassigned
Mycobacterium abscessus subsp. abscessus	unknown	N/A	Homo sapiens	N/A	N/A	SAMN05244439	GCA_001677155	Unassigned
Mycobacterium abscessus subsp. massiliense	unknown	N/A	Homo sapiens	N/A	N/A	SAMN05244440	GCA_001677175	Unassigned
Mycobacterium abscessus subsp. abscessus	unknown	N/A	Homo sapiens	N/A	N/A	SAMN05244441	GCA_001677195	Unassigned
Mycobacterium abscessus subsp. massiliense	unknown	N/A	Homo sapiens	N/A	N/A	SAMN05244442	GCA_001677215	Unassigned
MIGS Cultured Bacterial/Archaeal sample from Woeseia oceani	N/A	N/A	N/A	sediment	N/A	SAMN05285282	GCA_001677435	Unassigned
MIGS Cultured Bacterial/Archaeal sample from Streptococcus pyogenes	N/A	N/A	Homo sapiens	not applicable	N/A	SAMN03418290	GCA_001678885	Unassigned
Microbe sample from Caulobacteraceae bacterium OTSz_A_272	missing	N/A	N/A	N/A	Biofilm	SAMN04279642	GCA_001679665	Unassigned
Microbe sample from Clostridium tyrobutyricum	bovine rumen	N/A	N/A	N/A	tissue sample	SAMN05271368	GCA_001679705	Unassigned
Cryobacterium arcticum PAMC 27867	N/A	N/A	N/A	ENVO:00001995	N/A	SAMN05271266	GCA_001679725	Unassigned
Rhizobium leguminosarum bv. viciae strain Vaf10	N/A	N/A	Vavilovia formosa	N/A	cell culture	SAMN05285389	GCA_001679785	Unassigned
Vibrio natriegens CCUG 16371	salt marsh mud	N/A	N/A	N/A	isolate from salt marsh mud	SAMN05302748	GCA_001680045	Unassigned
Vibrio natriegens CCUG 16373	sea water	N/A	N/A	N/A	strain obtained by enrichment from sea water sample	SAMN05302750	GCA_001680065	Unassigned
Vibrio natriegens CCUG 16374	sea water	N/A	N/A	N/A	strain obtained by enrichment from sea water sample	SAMN05302751	GCA_001680085	Unassigned
Gluconobacter oxydans 1.637 isolated soil	soil	N/A	N/A	N/A	single cell	SAMN05257049	GCA_001680825	Unassigned
Sample from Flammeovirga sp. MY04	coastal sediment	N/A	N/A	N/A	N/A	SAMN03799769	GCA_001682195	Unassigned
Microbe sample from Staphylococcus equorum	Saeu-jeotgal, salted fermented food	N/A	N/A	N/A	cell	SAMN04363544	GCA_001682235	Unassigned
Microbe sample of Rhodococcus sp	N/A	N/A	Skate	N/A	bacterial culture	SAMN04101985	GCA_001682295	Unassigned
Microbe sample from Azoarcus olearius DQS4	Chinese Petroleum Corporation 77 Kaoshiung Refinery located in Kaoshiung 78 City, Taiwan	N/A	N/A	N/A	whole organism	SAMN03468107	GCA_001682385	Unassigned
Microbe sample from Bacillus anthracis	not applicable	N/A	not applicable	N/A	Laboratory culture	SAMN04093744	GCA_001683065	Unassigned
Microbe sample from Bacillus anthracis	not applicable	N/A	not applicable	N/A	Laboratory culture	SAMN04075677	GCA_001683155	Unassigned
Microbe sample from Bacillus anthracis	not applicable	N/A	not applicable	N/A	Laboratory culture	SAMN04075681	GCA_001683195	Unassigned
Microbe sample from Kosakonia sacchari	N/A	N/A	sweet potato	N/A	cell culture	SAMN05349011	GCA_001683395	Unassigned
Microbe sample from Paenibacillus yonginensis	humus soil	N/A	N/A	N/A	single cell	SAMN04419545	GCA_001685395	Unassigned
MIGS Cultured Bacterial/Archaeal sample from Salimicrobium jeotgali	N/A	N/A	N/A	fermented anchovy (Engraulis japonica) food	N/A	SAMN03571250	GCA_001685435	Unassigned
Genome sequencing of Vibrio scophthalmi strain VS-12	N/A	N/A	Paralichthys olivaceus	N/A	cell culture	SAMN05225364	GCA_001685465	Unassigned
Microbe sample from Rhodobacter sphaeroides	N/A	N/A	Rhodobacter sphaeroides 2.4.1	N/A	single cell	SAMN04590023	GCA_001685625	Unassigned
Microbe sample from Mesorhizobium amorphae CCNWGS0123	N/A	N/A	Robinia pseudoacacia	N/A	cell culture	SAMN04853078	GCA_001686985	Unassigned
Microbe sample from Prosthecochloris sp. CIB 2401	coastal lagoon	N/A	N/A	N/A	cell culture	SAMN05282066	GCA_001687065	Unassigned
Microbe sample from Aeromonas hydrophila AHNIH1	Perirectal swab	N/A	Homo sapiens	N/A	culture	SAMN03294822	GCA_001687125	Unassigned
Microbe sample from Planococcus antarcticus DSM 14505	cyanobacterial mat sample of Antarctic lake	N/A	N/A	cyanobacterial mat sample	whole organism	SAMN05366139	GCA_001687565	Unassigned
Microbe sample from Planococcus halocryophilus	active-layer soil at a depth of 1 m from soil core (Eur3)	N/A	N/A	N/A	soil	SAMN05366366	GCA_001687585	Unassigned
Microbe sample from Planococcus plakortidis	N/A	N/A	marine sponge	N/A	whole organism	SAMN05366384	GCA_001687605	Unassigned
Microbe sample from Planococcus maritimus	sea water of a tidal flat	N/A	N/A	N/A	sea water	SAMN05366382	GCA_001687625	Unassigned
Microbe sample from Planococcus donghaensis	missing	N/A	N/A	sea	whole organism	SAMN05417750	GCA_001687665	Unassigned
Genome sequencing of Vibrio scophthalmi strain VS-05	N/A	N/A	Paralichthys olivaceus	N/A	cell culture	SAMN05225356	GCA_001687805	Unassigned
Microbe sample from Flavonifractor plautii	N/A	N/A	Mus musculus	N/A	whole organism	SAMN04621620	GCA_001688625	Unassigned
Microbe sample from Lachnoclostridium sp. YL32	N/A	N/A	Mus musculus	N/A	whole organism	SAMN04621618	GCA_001688665	Unassigned
Microbe sample from Hungateiclostridiaceae bacterium KB18	N/A	N/A	Mus musculus	N/A	whole organism	SAMN04621621	GCA_001688705	Unassigned
Microbe sample from Bacteroides caecimuris	N/A	N/A	Mus musculus	N/A	whole organism	SAMN04621613	GCA_001688725	Unassigned
Microbe sample from Akkermansia muciniphila	N/A	N/A	Mus musculus	N/A	whole organism	SAMN04621615	GCA_001688765	Unassigned
Microbe sample from Burkholderiales bacterium YL45	N/A	N/A	Mus musculus	N/A	whole organism	SAMN04621614	GCA_001688905	Unassigned
Microbe sample from Erysipelotrichaceae bacterium I46	N/A	N/A	Mus musculus	N/A	whole organism	SAMN04621622	GCA_001688965	Unassigned
Microbe sample from Blautia sp. YL58	N/A	N/A	Mus musculus	N/A	whole organism	SAMN04621619	GCA_001689125	Unassigned
Microbe sample from Rhizobium	less and more altered tuff	N/A	N/A	N/A	soil sample	SAMN05323143	GCA_001691455	Unassigned
Microbe sample from Hungateiclostridium thermocellum DSM 2360	contaminated Clostridium thermocellum strain LQ8 culture	N/A	N/A	N/A	Whole organism	SAMN05210905	GCA_001692755	Unassigned
Microbe sample from Synechococcus sp. PCC 7117	N/A	N/A	not applicable	N/A	cell culture	SAMN04422303	GCA_001693275	Unassigned
Microbe sample from Bradyrhizobium icense	root nodule	N/A	Phaseolus lunatus	N/A	root nodule	SAMN05230120	GCA_001693385	Unassigned
Microbe sample from Ketogulonicigenium vulgare SKV	China: Zibo, Shandong	N/A	N/A	N/A	cell culture	SAMN05390006	GCA_001693655	Unassigned
Microbe sample from Burkholderia pseudomallei	N/A	N/A	Homo sapiens	N/A	Bacteria	SAMN04966266	GCA_001695715	Unassigned
Microbe sample from Neisseria meningitidis	nasopharynx	N/A	Homo sapiens	N/A	bacterial cell culture	SAMN03944748	GCA_001697125	Unassigned
MIGS Cultured Bacterial/Archaeal sample from Wenyingzhuangia fucanilytica	N/A	N/A	N/A	coastal sea water	N/A	SAMN04451729	GCA_001697185	Unassigned
Microbe sample from Neisseria meningitidis	nasopharynx	N/A	Homo sapiens	N/A	bacterial cell culture	SAMN03944751	GCA_001697205	Unassigned
DSM2910	mesophilic digester	N/A	N/A	N/A	freeze-dried isolate	SAMN04539466	GCA_001697245	Unassigned
DSM9219	cow manure	N/A	N/A	N/A	freeze-dried isolate	SAMN04539467	GCA_001697285	Unassigned
Complete genome of Bordetella pseudohinzii isolated from mouse lung	Bronchal aveolar lavage fluid mouse #1	N/A	mouse-C57Bl/6J	N/A	N/A	SAMN05366640	GCA_001698185	Unassigned
Rhodococcus sp. WB1 from PCBs contiminated soil	PCBs contaminated soil	N/A	N/A	N/A	soil	SAMN04606842	GCA_001700945	Unassigned
Microbe sample from Stenotrophomonas nitritireducens	Lake sediments	N/A	N/A	N/A	whole organism	SAMN05428703	GCA_001700965	Unassigned
Microbe sample from Parageobacillus thermoglucosidasius	N/A	N/A	missing	N/A	generic	SAMN05416582	GCA_001700985	Unassigned
Lactobacillus paracollinoides TMW 1.1979 (DSM 20197) - non beer spoiling	beer	N/A	N/A	N/A	cell culture	SAMN04505735	GCA_001702155	Unassigned
Lactobacillus paracollinoides TMW 1.1995 - beer spoiling	pilsner beer	N/A	N/A	N/A	cell culture	SAMN04505737	GCA_001702195	Unassigned
Pediococcus claussenii TMW 2.53 - beer spoiling	brewery environment	N/A	N/A	N/A	cell culture	SAMN04505731	GCA_001702215	Unassigned
Pediococcus claussenii TMW 2.54 - beer spoiling	brewery environment	N/A	N/A	N/A	cell culture	SAMN04505732	GCA_001702235	Unassigned
Citrobacter freundii clinical isolate B38	Sun Yat-sen Memorial Hospital	N/A	Homo sapiens	N/A	N/A	SAMN05464624	GCA_001702455	Unassigned
Microbe sample from Bacillus subtilis subsp. subtilis	laboratory strain	N/A	N/A	N/A	bacterial cell culture	SAMN05526243	GCA_001703495	Unassigned
Microbe sample from Brochothrix thermosphacta	poultry meat	N/A	N/A	N/A	cell culture	SAMN05511622	GCA_001703535	Unassigned
Microbe sample from Carnobacterium divergens	poultry meat	N/A	N/A	N/A	cell culture	SAMN05511624	GCA_001703555	Unassigned
Microbe sample from Carnobacterium maltaromaticum	poultry meat	N/A	N/A	N/A	cell culture	SAMN05511625	GCA_001703575	Unassigned
MIGS Cultured Bacterial/Archaeal sample from Acinetobacter larvae	N/A	N/A	Omphisa fuscidentalis Hampson	Insect	N/A	SAMN05520995	GCA_001704115	Unassigned
Stenotrophomonas rhizophila QL-P4	Fallen Leaves of Virgin Forest	N/A	N/A	N/A	cell culture	SAMN05276013	GCA_001704155	Unassigned
Microbe sample from hospital sewage	sewage	N/A	N/A	N/A	pure culture	SAMN05356262	GCA_001704615	Unassigned
Microbe sample from Flavobacterium anhuiense	root	N/A	pepper	N/A	cell culture	SAMN05389975	GCA_001705175	Unassigned
Microbe sample from Flavobacterium psychrophilum Z1	soil	N/A	N/A	N/A	bacterium	SAMN03983344	GCA_001708385	Unassigned
MIGS Cultured Bacterial/Archaeal sample from Pseudomonas corrugata	greenhouse grown oilseed rape rhizosphere of Sphagnum magellanicum-treated seeds	N/A	Brassica napus	Bulk_soil ENVO:00005802	N/A	SAMN04453325	GCA_001708425	Unassigned
MIGS Cultured Bacterial/Archaeal sample from Pseudomonas fluorescens	Interior of surface sterilised leaf tissue	N/A	Miscanthus x giganteus	Plant material	N/A	SAMN04992557	GCA_001708445	Unassigned
MIGS Cultured Bacterial/Archaeal sample from Pseudomonas fluorescens	Interior of surface sterilised leaf tissue	N/A	Miscanthus x giganteus	Plant material	N/A	SAMN04992704	GCA_001708465	Unassigned
Microbe sample from Pseudomonas sp. TCU-HL1	soil sample	N/A	N/A	N/A	single cell	SAMN05195958	GCA_001708505	Unassigned
Microbe sample from Ralstonia solanacearum	N/A	N/A	Solanum tuberosum	N/A	cell culture	SAMN04539710	GCA_001708525	Unassigned
Yersinia enterocolitica YE165 isolate from a Swiss alpine Ibex	Swiss alpine Ibex feces	N/A	N/A	N/A	N/A	SAMN05413581	GCA_001708575	Unassigned
Microbe sample from Pantoea agglomerans C410P1	lettuce	N/A	N/A	N/A	single cell	SAMN05444153	GCA_001709315	Unassigned
Microbe sample from Tetragenococcus halophilus	myeolchi jeot	N/A	N/A	N/A	cell culture	SAMN03846930	GCA_001712815	Unassigned
MIGS Cultured Bacterial/Archaeal sample from Dialister pneumosintes	Supragingival dental plaque	N/A	Homo sapiens	curette	pure culture	SAMN05413926	GCA_001717505	Unassigned
MIGS Cultured Bacterial/Archaeal sample from Tannerella sp. oral taxon HOT-286	subgingival dental plaque	N/A	Homo sapiens	curette	pure culture	SAMN05413928	GCA_001717525	Unassigned
MIGS Cultured Bacterial/Archaeal sample from Anaerolineaceae bacterium oral taxon 439	subgingival dental plaque	N/A	Homo sapiens	Curette	pure culture	SAMN05505093	GCA_001717545	Unassigned
MIGS Cultured Bacterial/Archaeal sample from Selenomonas sp. oral taxon 920	Periodontal pocket	N/A	Homo sapiens	curette	pure culture	SAMN05420587	GCA_001717585	Unassigned
Staphylococcus aureus subsp. aureus colonizing isolate 5118.N	Nose from military trainee	N/A	Homo sapiens	N/A	N/A	SAMN04966150	GCA_001717645	Unassigned
Staphylococcus aureus subsp. aureus colonizing isolate 2148.N	Nose from military trainee	N/A	Homo sapiens	N/A	N/A	SAMN04966148	GCA_001717665	Unassigned
Staphylococcus aureus subsp. aureus clinical isolate 1971.CO1	Purulent absess from military trainee	N/A	Homo sapiens	N/A	N/A	SAMN04966145	GCA_001717685	Unassigned
Staphylococcus aureus subsp. aureus clinical isolate 2148.CO1	purulent absess from military trainee	N/A	Homo sapiens	N/A	N/A	SAMN04966147	GCA_001717975	Unassigned
MIGS Cultured Bacterial/Archaeal sample from Paenibacillus polymyxa	missing	N/A	Chili	chili	N/A	SAMN04095573	GCA_001719045	Unassigned
Microbe sample from Enterobacter sp. HK169	Tomato roots	N/A	N/A	N/A	cell culture	SAMN05285327	GCA_001719105	Unassigned
Microbe sample from Sulfolobus sp. A20	hot spring	N/A	N/A	N/A	whole organism	SAMN05582949	GCA_001719125	Unassigned
Microbe sample from Bacillus gibsonii	soil	N/A	N/A	N/A	Germany	SAMN04631818	GCA_001719185	Unassigned
Microbe sample from Geobacillus thermoleovorans	soil	N/A	N/A	N/A	whole organism	SAMN04631815	GCA_001719205	Unassigned
Microbe sample from Porphyrobacter sp. LM 6	littoral zone	N/A	N/A	N/A	cell culture	SAMN05714719	GCA_001720465	Unassigned
Microbe sample from Cobetia marina	littoral water sample	N/A	N/A	N/A	whole organism	SAMN05592162	GCA_001720485	Unassigned
Microbe sample from Xenorhabdus hominickii	N/A	N/A	Steinernema monticolum	N/A	single cell	SAMN05207277	GCA_001721185	Unassigned
Microbe sample from Pedobacter steynii	missing	N/A	N/A	N/A	single cell	SAMN05582931	GCA_001721645	Unassigned
Evaluation of Aminoglycoside Resistance Genes expression and Mutations in Ribosomal Protein S5 among Drug Susceptible and Drug Resistant Strains of Pasteurella multocida from China	N/A	N/A	cattle	N/A	single cell	SAMN04520874	GCA_001721885	Unassigned
Lactobacillus rhamnosus isolated from healthy milk tooth	milk tooth	N/A	Homo sapiens	N/A	SINGLE COLONY	SAMN05513711	GCA_001721925	Unassigned
Microbe sample from Pseudomonas aeruginosa	soil	N/A	N/A	N/A	whole organism	SAMN05717682	GCA_001722005	Unassigned
MIGS Cultured Bacterial/Archaeal sample from Sulfurospirillum halorespirans DSM 13726	A soil from a former chemical redistribution company, contaminated with mainly chlorinated aliphatics	N/A	N/A	soil	N/A	SAMN05726051	GCA_001723605	Unassigned
Complete genome sequence of Bifidobacterium longum subsp. longum AH1206	N/A	N/A	Homo sapiens	stool sample	N/A	SAMN04576213	GCA_001725985	Unassigned
Microbe sample from Edwardsiella piscicida S11-285	N/A	N/A	Ictalurus punctatus	N/A	whole organism	SAMN05240433	GCA_001729265	Unassigned
MIGS Cultured Bacterial/Archaeal sample from Brevibacterium aurantiacum	NA	N/A	N/A	NA	N/A	SAMN05714647	GCA_001729525	Unassigned
Sample of Enterobacter_hormaechei_subsp_oharae_16687	missing	N/A	Homo sapiens	N/A	N/A	SAMN05581749	GCA_001729705	Unassigned
Sample of Enterobacter_hormaechei_subsp_steigerwaltii_16691	wound	N/A	Homo sapiens	N/A	N/A	SAMN05581751	GCA_001729725	Unassigned
Sample of Enterobacter_cloacae_14563	missing	N/A	Homo sapiens	N/A	N/A	SAMN05581748	GCA_001729745	Unassigned
Sample of Enterobacter_xiangfangensis_27195	missing	N/A	Homo sapiens	N/A	N/A	SAMN05581746	GCA_001729785	Unassigned
Sample of Enterobacter_cloacae_16690	missing	N/A	Homo sapiens	N/A	N/A	SAMN05581750	GCA_001729805	Unassigned
Isolation, identification and molecular characteristics of Streptococcus agalactiae from diseased tilapia	N/A	N/A	tilapia	N/A	whole organism	SAMN05370985	GCA_001729925	Unassigned
Moorella thermoacetica DSM 103132, re-isolation from DSM 1974	Re-isolation from DSM 1974	N/A	N/A	water	N/A	SAMN05412808	GCA_001729945	Unassigned
Microbe sample from Escherichia coli	cecum	N/A	swine	N/A	intestinal contents	SAMN05346848	GCA_001735705	Unassigned
Microbe sample from Bacteroidetes isolate Formosa sp. Hel1_33_131	North Sea, Helgoland, Kabeltonne	N/A	N/A	N/A	whole organism (pure culture)	SAMN05375114	GCA_001735745	Unassigned
Bosea vaviloviae Vaf18	N/A	N/A	Vavilovia formosa	N/A	cell culture	SAMN05730837	GCA_001741865	Unassigned
MIGS Cultured Bacterial/Archaeal sample from Pectobacterium parmentieri	potato	N/A	N/A	potato	N/A	SAMN02729843	GCA_001742145	Unassigned
Microbe sample from Pectobacterium wasabiae CFBP 3304	N/A	N/A	Eutrema japonicum	N/A	whole organisme	SAMN04915576	GCA_001742185	Unassigned
Microbe sample from Lactobacillus fermentum	missing	N/A	N/A	N/A	cell culture	SAMN05510874	GCA_001742205	Unassigned
Microbe sample from industrially polluted soil.	soil	N/A	N/A	N/A	single cell	SAMN05507135	GCA_001742225	Unassigned
Microbe sample from Clostridium butyricum	feces	N/A	N/A	N/A	whole organism	SAMN05323103	GCA_001746555	Unassigned
Microbe sample from Xanthomonas oryzae pv. oryzae	rice leaves	N/A	rice	N/A	whole organism	SAMN04306150	GCA_001746695	Unassigned
Microbe sample from Xanthomonas oryzae pv. oryzae	rice leaves	N/A	rice	N/A	whole organism	SAMN04306151	GCA_001746715	Unassigned
Microbe sample from Xanthomonas oryzae pv. oryzae	rice leaves	N/A	rice	N/A	whole organism	SAMN04306152	GCA_001746735	Unassigned
MIGS Cultured Bacterial sample from potato plants grown in field trials	rhizosphere of field grown potato plants	N/A	Solanum tuberosum cv Desiree	Bulk_soil ENVO:00005802	N/A	SAMN04486788	GCA_001746815	Unassigned
Microbe sample from Lacunisphaera limnophila	limnic surface water	N/A	N/A	N/A	cell culture	SAMN04880612	GCA_001746835	Unassigned
Exiguobacterium species U13-1	Lake Untersee	N/A	N/A	N/A	Purified bacterial strains from deep water samples	SAMN04958524	GCA_001750115	Unassigned
Arthrobacter species U41	Lake Untersee	N/A	N/A	N/A	Purified bacterial strains from deep water samples	SAMN04958683	GCA_001750145	Unassigned
Microbe sample from Pseudoalteromonas luteoviolacea	In vitro substrate	N/A	N/A	N/A	Cell culture	SAMN04508262	GCA_001750165	Unassigned
Microbe sample from Pseudoalteromonas luteoviolacea	seawater	N/A	N/A	N/A	Cell culture	SAMN04508260	GCA_001750185	Unassigned
Microbe sample from Pseudoalteromonas luteoviolacea	In vitro substrate	N/A	N/A	N/A	Cell culture	SAMN04508261	GCA_001750405	Unassigned
Microbe sample from Geosporobacter ferrireducens	oil contaninated soil	N/A	N/A	N/A	whole organism	SAMN05786931	GCA_001750685	Unassigned
Microbe sample from Streptomyces rubrolavendulae	soil	N/A	N/A	N/A	Whole organism	SAMN04595356	GCA_001750785	Unassigned
Microbe sample from Legionella pneumophila	environmental	N/A	N/A	N/A	Isolate	SAMN05180042	GCA_001752705	Unassigned
Microbe sample from Legionella pneumophila	environmental	N/A	N/A	N/A	Isolate	SAMN05180043	GCA_001752725	Unassigned
Microbe sample from Legionella pneumophila	environmental	N/A	N/A	N/A	Isolate	SAMN05180033	GCA_001753145	Unassigned
Microbe sample from Delftia tsuruhatensis	proximal colonic tissues	N/A	mice (C57BL/6)	N/A	Genomic DNA	SAMN05828192	GCA_001753225	Unassigned
Microbe sample from Legionella pneumophila	environmental	N/A	N/A	N/A	Isolate	SAMN05180039	GCA_001753365	Unassigned
Microbe sample from Legionella pneumophila	environmental	N/A	N/A	N/A	Isolate	SAMN05180041	GCA_001753405	Unassigned
Microbe sample from Urechidicola croceus	spoon worm	N/A	N/A	N/A	bacterial culture	SAMN05726020	GCA_001761325	Unassigned
Sphingomonas melonis TY genome	N/A	N/A	missing	missing	N/A	SAMN05860869	GCA_001761345	Unassigned
Microbe sample from Edwardsiella hoshinae ATCC35051	N/A	N/A	Varanus sp.	N/A	whole organism	SAMN05240577	GCA_001761405	Unassigned
Dehalococcoides mccartyi WBC-2	anaerobic bioreactor	N/A	N/A	water	N/A	SAMN05859286	GCA_001761445	Unassigned
Flavobacterium sp. EM1308	stream water	N/A	N/A	N/A	whole organism, cell nomoculture	SAMN05726037	GCA_001761465	Unassigned
Genome sequence of Weissella soli KACC 11848	korean fermentation food kimchi	N/A	N/A	N/A	cell culture	SAMN05787364	GCA_001761545	Unassigned
Microbe sample from Acetobacter ascendens	missing	N/A	N/A	N/A	single cell	SAMN04605654	GCA_001766235	Unassigned
Microbe sample from Acetobacter ascendens	missing	N/A	N/A	N/A	single cell	SAMN04605655	GCA_001766255	Unassigned
Legionella pneumophila subsp. pneumophila str. FFI103_2005_Norway_Environmental	industrial building air scrubber liquid	N/A	N/A	liquid	N/A	SAMN05513577	GCA_001766295	Unassigned
Legionella pneumophila subsp. pneumophila str. FFI105_2008_Norway_Environmental	industrial building air scrubber surface	N/A	N/A	surface	N/A	SAMN05513579	GCA_001766335	Unassigned
Legionella pneumophila subsp. pneumophila str. FFI337_2008_Norway_Environmental	wastewater treatment plant biodam	N/A	N/A	liquid	N/A	SAMN05513581	GCA_001766375	Unassigned
MIGS Cultured Bacterial/Archaeal sample from Pediococcus acidilactici	N/A	N/A	pig	feces	N/A	SAMN04515708	GCA_001767275	Unassigned
Microbe sample from Kozakia baliensis	palm brown sugar	N/A	N/A	N/A	missing	SAMN04396914	GCA_001787335	Unassigned
Microbe sample from Kozakia baliensis	Ragi	N/A	N/A	N/A	missing	SAMN04396915	GCA_001787355	Unassigned
Stenotrophomonas sp. LM091 isolated from citrus phyllosphere	citrus leaf	N/A	Citrus reticulata x Citrus sinensis	citrus leaf	N/A	SAMN05818440	GCA_001806305	Unassigned
Jeongeupia sp. strain USM3 from soil sample	soil sample	N/A	N/A	N/A	Whole organism	SAMN05862066	GCA_001808185	Unassigned
Microbe sample from Flavobacterium crassostreae	N/A	N/A	Crassostrea gigas	N/A	single cell	SAMN05695074	GCA_001831475	Unassigned
Microbe sample from Thalassotalea crassostreae	Crassostrea gigas	N/A	N/A	N/A	single cell	SAMN05725820	GCA_001831495	Unassigned
Microbe sample of Psychrobacter pacificensis	a deep-sea sediment	N/A	N/A	N/A	cell culture	SAMN04098990	GCA_001854065	Unassigned
Whole genome sequence of Marinobacter salinus	tidal flat sediment	N/A	N/A	N/A	whole organism	SAMN05920294	GCA_001854125	Unassigned
Microbe sample from Clostridium formicaceticum	Sewage plant	N/A	N/A	N/A	missing	SAMN05858599	GCA_001854185	Unassigned
Microbe sample from Desulfococcus multivorans DSM 2059	anoxic mud of fresh and brackish water and marine environments. Specific enrichment with benzoate.	N/A	N/A	N/A	pure culture	SAMN04893606	GCA_001854245	Unassigned
Cupriavidus sp. USMAHM13	Paddy field, Sungai Manik, Malaysia	N/A	N/A	N/A	cell culture	SAMN05904706	GCA_001854285	Unassigned
Cupriavidus sp. USMAA2-4	Sungai Pinang, Penang, Malaysia	N/A	N/A	N/A	cell culture	SAMN05904705	GCA_001854305	Unassigned
Cupriavidus sp. USMAA1020	Lake Kulim, Kedah, Malaysia	N/A	N/A	N/A	cell culture	SAMN05904704	GCA_001854325	Unassigned
Microbe sample from Bacillus velezensis	honey	N/A	N/A	N/A	cell culture	SAMN05821300	GCA_001854345	Unassigned
Microbe sample from Arthrobacter sp. ZXY-2	soil	N/A	N/A	N/A	whole organism	SAMN05730155	GCA_001854365	Unassigned
Microbe sample from Methylobacterium sp. C1	chemical wastewater	N/A	N/A	N/A	metagenomic assembly	SAMN05898468	GCA_001854385	Unassigned
Microbe sample from Chromobacterium vaccinii	bog	N/A	N/A	N/A	water	SAMN05761789	GCA_001855275	Unassigned
Ketogulonicigenium vulgare SPU B805	soil	N/A	N/A	N/A	cell culture	SAMN05425368	GCA_001855295	Unassigned
Propionibacterium acidipropionici F3E8, strain derived from genome shuffling	Genome Shuffling	N/A	N/A	N/A	Single cell	SAMN05017605	GCA_001855335	Unassigned
Microbe sample from Clostridium pasteurianum DSM 525 = ATCC 6013	missing	N/A	N/A	N/A	Cell culture	SAMN04208873	GCA_001856645	Unassigned
Microbe sample from Rhodobacter sp. LPB0142	sea water	N/A	N/A	N/A	bacterial culture	SAMN05726021	GCA_001856665	Unassigned
Microbe sample from Actinomyces tangfeifanii	feces	N/A	Aegypius	N/A	feces	SAMN05938308	GCA_001856685	Unassigned
Microbe sample from Clostridium pasteurianum	missing	N/A	N/A	N/A	Cell culture	SAMN04208905	GCA_001856695	Unassigned
Paenibacillus sp. LPB0068	Crassostrea gigas	N/A	N/A	N/A	whole organism, cell nomoculture	SAMN05933025	GCA_001857945	Unassigned
Bacillus methylotrophicus 9912D, a novel commercial biological fungicide bacterium	sediment sample from the Liaodong Bay of the Bohai Sea	N/A	N/A	N/A	whole organism	SAMN05517979	GCA_001857985	Unassigned
MIGS Cultured Bacterial/Archaeal sample from Janthinobacterium sp. 1_2014MBL_MicDiv	N/A	N/A	N/A	Soil	N/A	SAMN03496288	GCA_001865675	Unassigned
Genome sequencing of Nocardia seriolae strain EM150506	N/A	N/A	Anguilla japonica	N/A	Cell culture	SAMN05225369	GCA_001865855	Unassigned
Microbe sample from Raoultella ornithinolytica	mountain ginseng	N/A	N/A	N/A	Cell culture	SAMN05938422	GCA_001866535	Unassigned
Corynebacterium pseudotuberculosis 34	N/A	N/A	Bubalus bubalis	Not applicable	N/A	SAMN04606555	GCA_001866985	Unassigned
Corynebacterium pseudotuberculosis 33	N/A	N/A	Bubalus bubalis	Not applicable	N/A	SAMN04606554	GCA_001867025	Unassigned
Corynebacterium pseudotuberculosis 36	N/A	N/A	Bubalus bubalis	Not applicable	N/A	SAMN04606557	GCA_001867065	Unassigned
Corynebacterium pseudotuberculosis 39	N/A	N/A	Bubalus bubalis	Not applicable	N/A	SAMN04606560	GCA_001867105	Unassigned
Corynebacterium pseudotuberculosis 48	N/A	N/A	Bubalus bubalis	Not applicable	N/A	SAMN04606603	GCA_001867165	Unassigned
Microbe sample from Rhodobaca barguzinensis	missing	N/A	N/A	N/A	culture	SAMN05717329	GCA_001870665	Unassigned
Microbe sample from Lactobacillus plantarum	pit mud	N/A	N/A	N/A	pure culture	SAMN05966974	GCA_001874125	Unassigned
Paenibacillus polymyxa YC0136	rhizosphere of tobacco	N/A	N/A	N/A	cell culture	SAMN05981091	GCA_001874405	Unassigned
Paenibacillus polymyxa YC0573	rhizosphere of tobacco	N/A	N/A	N/A	cell culture	SAMN05981093	GCA_001874425	Unassigned
Microbe sample from Polynucleobacter asymbioticus	freshwater	N/A	N/A	N/A	whole organism	SAMN04575156	GCA_001874545	Unassigned
Polynucleobacter sp. MWH-RechtKol4	freshwater	N/A	N/A	Polynucleobacter sp. MWH-RechtKol4	isolate	SAMN04086670	GCA_001874565	Unassigned
Polynucleobacter sp. Tro8F10W22	freshwater	N/A	N/A	Polynucleobacter sp. Tro8F10W22	isolate	SAMN04083114	GCA_001874585	Unassigned
Microbe sample from Moorella thermoacetica	reisolation from JW701/3=DSM1974	N/A	N/A	N/A	whole organism	SAMN05430237	GCA_001874605	Unassigned
Pseudomonas frederiksbergensis ERGS4 02 stream isolate	glacial stream	N/A	N/A	N/A	whole organism	SAMN05947123	GCA_001874645	Unassigned
Microbe sample from Clostridium estertheticum subsp. estertheticum	vacuum packed beef	N/A	N/A	N/A	bacterial culture	SAMN04958870	GCA_001877035	Unassigned
Virgibacillus halodenitrificans PDB-F2 isolated from Shanghai Laogang municipal solid waste landfill	Solid waste landfill sample	N/A	N/A	N/A	cell culture	SAMN05953463	GCA_001878675	Unassigned
cfr/optrA-carrying Enterococcus faecalis strain L9	Rectal swab	N/A	Swine	N/A	Bacterial culture	SAMN05990127	GCA_001878735	Unassigned
Clostridium botulinum CDC_69094	N/A	N/A	Homo sapiens	N/A	Microbial isolate	SAMN04262333	GCA_001879605	Unassigned
Clostridium botulinum CDC_67190	Not Available	N/A	N/A	N/A	Microbial isolate	SAMN04262350	GCA_001879625	Unassigned
Microbe sample from Flavobacteriaceae bacterium UJ101	N/A	N/A	Crab	N/A	Genomic DNA from strain UJ101	SAMN04486749	GCA_001880285	Unassigned
Bacillus cereus AR156	garden soil	N/A	N/A	N/A	whole organism	SAMN04924832	GCA_001880305	Unassigned
Isolate of Thermus brockianus	environmental	N/A	N/A	N/A	whole organism	SAMN04535499	GCA_001880325	Unassigned
MIGS Cultured Bacterial/Archaeal sample from Synechococcus sp. SynAce01	N/A	N/A	N/A	water	N/A	SAMN06006676	GCA_001885215	Unassigned
Microbe sample from Rhodococcus sp. 2G	soil	N/A	N/A	N/A	cell culture	SAMN06011250	GCA_001886355	Unassigned
Microbe sample from Alteromonas sp. RW2A1	seawater	N/A	N/A	N/A	seawater	SAMN05992015	GCA_001886475	Unassigned
Mycobacterium pallens Strain WY10 genome sequence	N/A	N/A	N/A	none	N/A	SAMN06011242	GCA_001886515	Unassigned
Streptomyces venezuelae NRRL B-65442	missing	N/A	N/A	N/A	cultured microorganism	SAMN06014621	GCA_001886595	Unassigned
Microbe sample from Halomonas aestuarii	gomso solar saltern	N/A	N/A	N/A	whole organism	SAMN06019500	GCA_001886615	Unassigned
Microbe sample from Delftia sp. HK171	Tomato roots	N/A	N/A	N/A	Cell culture	SAMN06027798	GCA_001886655	Unassigned
Microbe sample from Nocardia mangyaensis	crude oil-contamination soil	N/A	N/A	N/A	whole organism	SAMN06019995	GCA_001886715	Unassigned
Sulfitobacter sp. AM1-D1	cell culture of Alexandrium minutum 1089	N/A	Alexandrium minutum	N/A	cell culture	SAMN06013870	GCA_001886735	Unassigned
Clostridium botulinum CDC_67071	Not Available	N/A	N/A	N/A	Microbial isolate	SAMN04262346	GCA_001886775	Unassigned
Microbe sample from Caldithrix abyssi DSM 13497	hydrothermal vent -3000 m	N/A	N/A	N/A	sulfidic chimney	SAMN05946030	GCA_001886815	Unassigned
Microbe sample from Spiroplasma citri	Navel	N/A	Citrus sinensis	N/A	cell culture	SAMN04110376	GCA_001886855	Unassigned
Clostridium botulinum CDC_51208	Not Available	N/A	N/A	N/A	Microbial isolate	SAMN04262337	GCA_001886875	Unassigned
Microbe sample from Halodesulfurarchaeum formicicum	Kulunda Steppe hypersaline lake	N/A	N/A	N/A	cell culture	SAMN05363636	GCA_001886955	Unassigned
Chelatococcus daeguensis TAD1 isolated from a power plant	power plant biotrickling filter	N/A	N/A	N/A	sigle cell	SAMN06016468	GCA_001887265	Unassigned
Microbe sample from Microbacterium paludicola	farmland soil	N/A	N/A	N/A	cell culture	SAMN06019996	GCA_001887285	Unassigned
Sample from Vibrio cholerae str. CRC1106	missing	N/A	missing	N/A	not collected	SAMN04256433	GCA_001887455	Unassigned
Sample from Vibrio cholerae str. E506	missing	N/A	missing	N/A	not collected	SAMN04256436	GCA_001887475	Unassigned
Sample from Vibrio cholerae str. E1162	missing	N/A	missing	N/A	not collected	SAMN04256439	GCA_001887495	Unassigned
The complete genome sequence of Ralstonia solanacearum FJAT-1458	tomato vessel	N/A	tomato	N/A	tissue sample	SAMN05392572	GCA_001887535	Unassigned
Luteibacter rhizovicinus LJ96T	Spring barley rhizosphere	N/A	N/A	N/A	single cell	SAMN05853519	GCA_001887595	Unassigned
Sample from Vibrio cholerae str. NCTC9420	missing	N/A	missing	N/A	not collected	SAMN04256438	GCA_001887615	Unassigned
MIGS Cultured Bacterial/Archaeal sample from Kosakonia radicincitans GXGL-4A	rhizosphere	N/A	corn	rhizosphere	N/A	SAMN04584361	GCA_001887675	Unassigned
MIGS Cultured Bacterial/Archaeal sample from Pelobacter sp. SFB93	N/A	N/A	N/A	intertidal sediment	N/A	SAMN04909703	GCA_001887775	Unassigned
MIGS Cultured Bacterial/Archaeal sample from Pelobacter acetylenicus DSM3246	N/A	N/A	N/A	sediment	N/A	SAMN04909691	GCA_001888165	Unassigned
Microbe sample from Enterobacter sp. SA187	roots of desert plants	N/A	N/A	N/A	pure culture	SAMN05967246	GCA_001888805	Unassigned
Microbe sample from Gramella salexigens	Sea water	N/A	N/A	N/A	whole organism, cell monoculture	SAMN05945920	GCA_001889005	Unassigned
Microbe sample from Sphingopyxis sp. LPB0140	Sea water	N/A	N/A	N/A	whole organism, cell monoculture	SAMN05945924	GCA_001889025	Unassigned
Sinorhizobium americanum	N/A	N/A	Vachellia farnesiana	N/A	cell culture	SAMN04160749	GCA_001889105	Unassigned
Microbacterium sp. 1.5R from Linum austriacum ssp. austriacum roots	roots	N/A	Linum austriacum ssp. austriacum	soil	N/A	SAMN05992342	GCA_001889265	Unassigned
PCE-fed pure culture CG3	river sediment	N/A	N/A	N/A	N/A	SAMN03771551	GCA_001889305	Unassigned
Clostridium botulinum CDC_1632	Not Available	N/A	N/A	N/A	Microbial isolate	SAMN04262345	GCA_001889325	Unassigned
Clostridium botulinum CDC_53174	Not Available	N/A	N/A	N/A	Microbial isolate	SAMN04262334	GCA_001889345	Unassigned
Clostridium botulinum CDC_54064	Not Available	N/A	N/A	N/A	Microbial isolate	SAMN04262332	GCA_001889365	Unassigned
MIGS Cultured Bacterial/Archaeal sample from Bacillus subtilis	N/A	N/A	N/A	soil	N/A	SAMN05912821	GCA_001889385	Unassigned
Granulibacter bethesdensis str. NIH1 clinical isolate 4 (NIH1.4)	host	N/A	Homo sapiens	N/A	N/A	SAMN05992017	GCA_001889465	Unassigned
Granulibacter bethesdensis str. NIH9.1 clinical isolate	host	N/A	Homo sapiens	N/A	N/A	SAMN05991787	GCA_001889505	Unassigned
Microbe sample from Mesorhizobium sp. B7	seawater	N/A	N/A	N/A	water sample	SAMN06054042	GCA_001889605	Unassigned
Microbe sample from Bacillus subtilis	crude oil contaminated soil	N/A	N/A	N/A	whole organism	SAMN05231882	GCA_001889625	Unassigned
Microbe sample from Sphingomonas sp. JJ-A5	soil	N/A	N/A	N/A	whole organism	SAMN06050156	GCA_001890385	Unassigned
Rhizobium leguminosarum bv. viciae strain Vaf-108	N/A	N/A	Vavilovia formosa	soil	N/A	SAMN05990783	GCA_001890425	Unassigned
Microbe sample from Ralstonia solanacearum	N/A	N/A	eggplant	N/A	true culture	SAMN03837633	GCA_001891105	Unassigned
Microbe sample from Leuconostoc suionicum	missing	N/A	N/A	N/A	single cell	SAMN04811211	GCA_001891125	Unassigned
Microbe sample from Marinilactibacillus sp. 15R	Coal Bed	N/A	N/A	N/A	cell culture	SAMN05920238	GCA_001895285	Unassigned
Microbe sample from Virgibacillus sp. 6R	Coal Bed	N/A	N/A	N/A	cell culture	SAMN05920239	GCA_001895305	Unassigned
Microbe sample from Aeromonas aquatica MX16A	water	N/A	N/A	N/A	whole organism	SAMN06016471	GCA_001895965	Unassigned
Microbe sample from Pseudomonas aeruginosa SCVFeb	murine model	N/A	N/A	N/A	cell culture	SAMN03940423	GCA_001900195	Unassigned
MIGS Cultured Bacterial/Archaeal sample from Escherichia coli	N/A	N/A	dog	missing	N/A	SAMN03252425	GCA_001900375	Unassigned
MIGS Cultured Bacterial/Archaeal sample from Escherichia coli	N/A	N/A	cow	missing	N/A	SAMN03252411	GCA_001900515	Unassigned
MIGS Cultured Bacterial/Archaeal sample from Escherichia coli	N/A	N/A	cow	missing	N/A	SAMN03252415	GCA_001900555	Unassigned
MIGS Cultured Bacterial/Archaeal sample from Escherichia coli	N/A	N/A	dog	missing	N/A	SAMN03252421	GCA_001900635	Unassigned
MIGS Cultured Bacterial/Archaeal sample from Escherichia coli	N/A	N/A	dog	missing	N/A	SAMN03252428	GCA_001900735	Unassigned
MIGS Cultured Bacterial/Archaeal sample from Escherichia coli	N/A	N/A	N/A	missing	N/A	SAMN03252430	GCA_001900795	Unassigned
MIGS Cultured Bacterial/Archaeal sample from Escherichia coli	N/A	N/A	N/A	missing	N/A	SAMN03252431	GCA_001900815	Unassigned
MIGS Cultured Bacterial/Archaeal sample from Escherichia coli	N/A	N/A	N/A	missing	N/A	SAMN03252437	GCA_001900885	Unassigned
MIGS Cultured Bacterial/Archaeal sample from Escherichia coli	N/A	N/A	N/A	missing	N/A	SAMN03252450	GCA_001900905	Unassigned
MIGS Cultured Bacterial/Archaeal sample from Escherichia coli	N/A	N/A	N/A	missing	N/A	SAMN03252438	GCA_001901005	Unassigned
MIGS Cultured Bacterial/Archaeal sample from Escherichia coli	N/A	N/A	mouse	missing	N/A	SAMN03252440	GCA_001901045	Unassigned
Microbe sample from Clostridium kluyveri	the pit mud of a Chinese flavor liquor-making factory	N/A	N/A	N/A	cell culture	SAMN06094710	GCA_001902295	Unassigned
Microbe sample from Parageobacillus thermoglucosidasius	N/A	N/A	missing	N/A	generic	SAMN05416583	GCA_001902495	Unassigned
MIGS Cultured Bacterial/Archaeal sample from Paenibacillus xylanexedens	sediment	N/A	N/A	Marine sediment [ENVO: 03000033]	bacterial isolate	SAMN06109053	GCA_001908275	Unassigned
Bradyrhizobium diazoefficiens USDA 122	N/A	N/A	Glycine max	soil	N/A	SAMN04191488	GCA_001908315	Unassigned
sample from Rhizobium etli 8C-3	N/A	N/A	Phaseolus vulgaris	N/A	cell culture	SAMN04017682	GCA_001908375	Unassigned
Complete genome sequencing of Lactobacillus plantarum strain TS12 isolated from stinky tofu	Stinky Tofu	N/A	N/A	N/A	Assembled genome	SAMN06046789	GCA_001908455	Unassigned
Rhizobium gallicum sv gallicum IE4872	nodule from Agricultural field	N/A	Phaseolus vulgaris	N/A	Whole organism	SAMN04010568	GCA_001908615	Unassigned
Copper-resistant Xanthomonas perforans LH3	tomato field	N/A	Solanum lycopersicum	Tomato leaf	N/A	SAMN05823509	GCA_001908855	Unassigned
Clostridium botulinum F1425	Not Available	N/A	N/A	N/A	Microbial isolate	SAMN04263493	GCA_001921905	Unassigned
Clostridium botulinum F160	Not Available	N/A	N/A	N/A	Microbial isolate	SAMN04263489	GCA_001921965	Unassigned
Clostridium botulinum F634	Not Available	N/A	N/A	N/A	Microbial isolate	SAMN04263488	GCA_001921985	Unassigned
Copper-resistant Xanthomonas citri pv. citri LH276	citrus leaf	N/A	Citrus hystrix	citrus leaf	N/A	SAMN05823145	GCA_001922065	Unassigned
Copper-resistant Xanthomonas citri pv. citri LJ207-7	citrus leaf	N/A	Citrus hystrix	citrus leaf	N/A	SAMN05823144	GCA_001922085	Unassigned
Copper-resistant Xanthomonas citri pv. citri LH201	citrus leaf	N/A	Citrus hystrix	citrus leaf	N/A	SAMN05823148	GCA_001922105	Unassigned
Microbe sample from Paenibacillus polymyxa	soil	N/A	N/A	N/A	single cell	SAMN03390044	GCA_001922145	Unassigned
Pediococcus acidilactici BCC1 from broiler	broiler chick cecum	N/A	N/A	N/A	single cell	SAMN06052263	GCA_001922325	Unassigned
Paraburkholderia sp. SOS3	N/A	N/A	tomato rhizosphere	N/A	single cell	SAMN06114787	GCA_001922345	Unassigned
Sphingomonas koreensis SK-NIH.Pt5_1016	N/A	N/A	N/A	not collected	N/A	SAMN06040428	GCA_001922385	Unassigned
Microbe sample from Wolbachia endosymbiont of Folsomia candida	N/A	N/A	Folsomia candida	N/A	whole organism	SAMN04229547	GCA_001931755	Unassigned
Microbe sample from Citrobacter koseri	Infant 1 DOL 23 gut	N/A	Homo sapiens	N/A	metagenomic assembly	SAMN05509313	GCA_001931885	Unassigned
Weissella jogaejeotgali sp. nov. from Jogaejeotgal, a Traditional Korean Fermented Seafood	Jogaejeotgal, a Traditional Korean Fermented Seafood	N/A	N/A	N/A	single cell	SAMN04193338	GCA_001932615	Unassigned
MIGS Cultured Bacterial/Archaeal sample from Pectobacterium carotovorum subsp. brasiliensis BC1	N/A	N/A	Chinese Cabbage	Vegetable	N/A	SAMN03104805	GCA_001932635	Unassigned
Microbe sample from Salegentibacter sp. T436	Arctic sea ice floe	N/A	N/A	N/A	ice cores	SAMN04116623	GCA_001932675	Unassigned
Weissella cibaria CMS2 isolated from infant saliva	infant saliva	N/A	Homo sapiens	N/A	bacterial	SAMN04328345	GCA_001932695	Unassigned
Microbe sample from Methylobacterium phyllosphaerae	leaf tissues of rice in Korea	N/A	N/A	N/A	cell culture	SAMN04433067	GCA_001936175	Unassigned
Complete genome of Lactobacillus jensenii SNUV360	vaginal environment	N/A	Homo sapiens	N/A	vaginal fluid	SAMN06163224	GCA_001936235	Unassigned
Microbe sample from Thioclava sp. 25B10_4 (MCCC 1A07302)	Surface seawater	N/A	N/A	N/A	pure culture	SAMN05969900	GCA_001940525	Unassigned
Thermosipho melanesiensis strain 431	water from hydrothermal vent	N/A	N/A	water	N/A	SAMN02650334	GCA_001941385	Unassigned
Microbe sample of Corynebacterium aquilae S-613	choanae of a healthy eagle	N/A	Aquila chrysaetos	N/A	missing	SAMN02996496	GCA_001941445	Unassigned
Microbe sample of Corynebacterium sphenisci DSM 44792	cloacae of healthy wild penguins (Spheniscus magellanicus)	N/A	Spheniscus magellanicus	N/A	missing	SAMN02996499	GCA_001941505	Unassigned
Marinitoga sp. 1137 genome sequence	water from hydrothermal vent	N/A	N/A	unknown	N/A	SAMN03069110	GCA_001941525	Unassigned
Microbe sample from Cellulophaga lytica	marine sediment	N/A	N/A	N/A	single cell	SAMN04620658	GCA_001941605	Unassigned
Microbe sample from Actinoalloteichus GBA129-24	marine sponge	N/A	Geodia barretti	N/A	pure culture	SAMN03339751	GCA_001941645	Unassigned
The complete genome of Massilia putida	wolfram mine tailing	N/A	N/A	N/A	Soil	SAMN06191485	GCA_001941825	Unassigned
Microbe sample of Pseudomonas alcaliphila JAB1	PCB contaminated soil	N/A	N/A	N/A	cell culture	SAMN03784977	GCA_001941865	Unassigned
Roseomonas gilardi U14-5	Lake Untersee	N/A	N/A	N/A	Purified bacterial strains from deep water samples	SAMN04958682	GCA_001941945	Unassigned
Microbe sample from Rhodococcus sp. YL-1	soil	N/A	N/A	N/A	pure culture	SAMN05786337	GCA_001942025	Unassigned
Weissella cibaria CMU isolated from infant saliva	infant saliva	N/A	Homo sapiens	N/A	bacterial	SAMN04328351	GCA_001951075	Unassigned
Weissella cibaria CMS3 isolated from infant saliva	infant saliva	N/A	Homo sapiens	N/A	bacterial	SAMN04328350	GCA_001951095	Unassigned
Microbe sample from Gramella flava JLT2011	marine water	N/A	N/A	N/A	single cell	SAMN05231554	GCA_001951155	Unassigned
Microbe sample from Lactobacillus crustorum	N/A	N/A	koumiss	N/A	tissue sample	SAMN05893358	GCA_001951175	Unassigned
Microbe sample from Sphingobacterium sp. B29	rhizosphere	N/A	N/A	N/A	Bacterium	SAMN06212354	GCA_001952815	Unassigned
Microbe sample from Salaquimonas pukyongi	Recirculating aquaculture system	N/A	N/A	N/A	Pure cultured microorganism	SAMN06199440	GCA_001953055	Unassigned
Genomic DNA from Dehalogenimonas sp. strain NSZ-14	Contaminated groundwater	N/A	N/A	N/A	whole organism	SAMN04881314	GCA_001953175	Unassigned
Acinetobacter baylyi GFJ2 complete genome	soil	N/A	N/A	N/A	cell	SAMN05554081	GCA_001953195	Unassigned
Cultured Bacterial sample from Betaproteobacteria bacterium GR16-43	Geomnyoung pond	N/A	N/A	N/A	Culture organism	SAMN05821296	GCA_001953215	Unassigned
Prevotella intermedia strain 17	periodontal pocket	N/A	Homo sapiens	N/A	N/A	SAMN04529095	GCA_001953935	Unassigned
Microbe sample from Rhodoferax koreense	environment	N/A	N/A	N/A	Whole organism	SAMN06118135	GCA_001955695	Unassigned
Microbe sample from Pasteurella multocida	vaccine	N/A	avian	N/A	whole organism	SAMN06205305	GCA_001956675	Unassigned
Sample from Pasteurella multocida subsp. multocida str. HN07	N/A	N/A	N/A	N/A	N/A	SAMN06238074	GCA_001956795	Unassigned
The complete genome of Paludisphaera borealis PX4	N/A	N/A	N/A	sphagnum peat	N/A	SAMN06044225	GCA_001956985	Unassigned
Microbe sample from Arthrobacter sp. QXT-31	Surface soil of a Manganese mine	N/A	N/A	N/A	cell culture	SAMN06232496	GCA_001969265	Unassigned
Microbe sample from Escherichia coli	Sewage	N/A	N/A	N/A	Culture	SAMN06197014	GCA_001969285	Unassigned
Phaeobacter inhibens DOK1-1 isolated from seawater in Dokdo	seawater	N/A	N/A	N/A	Single cell	SAMN06234523	GCA_001969345	Unassigned
Microbe sample from Salipiger profundus	environmental	N/A	N/A	N/A	single cell	SAMN04563574	GCA_001969385	Unassigned
Microbe sample from Legionella pneumophila	missing	N/A	N/A	N/A	isolate	SAMN04544525	GCA_001969405	Unassigned
MIGS Cultured Bacterial/Archaeal sample from Brachybacterium sp. P6-10-X1	N/A	N/A	N/A	marine sediment (ENVO:00002113)	N/A	SAMN06245905	GCA_001969445	Unassigned
[truncated: 2,832 more rows]
